# Supplementary material for: Neurotoxic amyloidogenic peptides in the proteome of SARS-COV2: potential implications for neurological symptoms in COVID-19
Source: Nat Commun. 2022 Jun 13;13:3387. doi: 10.1038/s41467-022-30932-1 (PMC9189797; doi:10.1038/s41467-022-30932-1)
Supplement: Supplementary file 4 — Source Data [file 41467_2022_30932_MOESM4_ESM.xlsx]

## Sheet: Figure 1
Panel A										Panel B										Panel C								Panel D
ORF-6 Zipper Data										ORF-10 Zipper Data										TANGO ORF-6 Data								TANGO ORF-10 Data
Position	Sequence	Rosetta Energy	Shape Compl.	Area of Interface	Contact Area	SASA	C-Score			Position	Sequence	Rosetta Energy	Shape Compl.	Area of Interface	Contact Area	SASA	C-Score			AGG	1424.74	AMYLO	41036.6	TURN	12.0279	HELIX		AGG	703.848	AMYLO	23552.6	TURN	7.96741	HELIX
1	MFHLVD	-20.5	0.8901	48	0	206	-38.651			3	YINVFA	-27.7	0.8124	78	0	217	-47.636	7930050		1	M	0.6	0	0	0	0		1	M	0.2	0	0	0	0
2	FHLVDF	-21.4	0.7803	72	0	225	-40.304			2	GYINVF	-27.5	0.8154	54	0	197	-45.131	7930049		2	F	2	0	0	0	0		2	G	0.2	0	0.095	2.242	2.242
3	HLVDFQ	-19.7	0.8493	85	0	214	-40.889			25	NYIAQV	-24.8	0.9175	82	0	239	-46.712	7930061		3	H	2.7	0	0	0	0		3	Y	1.4	0.1	0.095	12.378	12.378
4	LVDFQV	-6.6	0.753	85	0	221	-26.395			13	IYSLLL	-24.1	0.89	82	0	215	-45.6	2041241		4	L	2.6	0.1	0	0	0		4	I	11	0.1	0.095	15.663	15.663
5	VDFQVT	-18.3	0.873	0	0	0	0			28	AQVDVV	-24.1	0.771	53	0	194	-40.965	2977815		5	V	2.9	0.1	0	0	0		5	N	14.7	0.1	0.095	15.663	15.663
6	DFQVTI	-23.1	0.8	78	0	210	-42.85			1	MGYINV	-23.7	0.8601	42	0	206	-40.752	7930048		6	D	2.4	0.1	0.326	0.012	0.012		6	V	15.3	0.1	0.095	15.78	15.78
7	FQVTIA	-24.7	0.888	0	0	0	0			12	TIYSLL	-23.4	0.6425	66	0	201	-39.587	7930052		7	F	3	0.1	0.405	16.196	16.196		7	F	7.2	0	0.095	15.78	15.78
8	QVTIAE	-25.5	0.5768	83	0	201	-42.452			27	IAQVDV	-22.9	0.853	90	0	212	-44.645	3110147		8	Q	1.6	0	0.635	17.445	17.445		8	A	2.9	0	0.095	9.074	9.074
9	VTIAEI	-23.8	0.8649	67	0	209	-43.423			30	VDVVNF	-22.5	0.7842	55	0	187	-39.763	5662375		9	V	5.8	0	0.853	21.674	21.674		9	F	1.2	0	0.095	0.42	0.42
10	TIAEIL	-24.8	0.79	74	0	209	-44			14	YSLLLC	-21.6	0.8153	82	0	230	-41.98	5725899		10	T	5.9	0	44.39	22.023	22.023		10	P	0	0	0	1.092	1.092
11	IAEILL	-20.8	0.868	61	0	203	-39.92			26	YIAQVD	-21.6	0.6213	88	0	220	-39.669	7930062		11	I	5.7	0	44.857	22.601	22.601		11	F	8.3	0	0	66.037	66.037
12	AEILLI	-25.7	0.8734	69	0	211	-45.651			33	VNFNLT	-21.2	0.6109	66	0	201	-36.913	7930066		12	A	1.5	0	45.796	22.648	22.648		12	T	10.6	0	2.078	71.039	71.039
13	EILLII	-26.3	0.8672	38	0	217	-43.108			15	SLLLCR	-21.1	0.858	67	0	209	-40.67	2152575		13	E	0.3	0	46.196	22.711	22.711		13	I	11.5	0	2.078	78.957	78.957
14	ILLIIM	-24.9	0.921	65	0	205	-45.215			11	FTIYSL	-20.8	0.9622	52	0	216	-40.383	6997860		14	I	1.4	0	46.357	95.423	95.423		14	Y	6	0.1	2.078	79.455	79.455
15	LLIIMR	-21.8	0.8372	90	0	219	-43.308			4	INVFAF	-20.5	0.9164	63	0	189	-40.496	7930051		15	L	1.7	0	46.357	98.9	98.9		15	S	3.8	0.1	2.657	79.433	79.433
16	LIIMRT	-19.3	0.8042	67	0	232	-38.013			31	DVVNFN	-20.4	0.8619	83	0	201	-41.629	7930064		16	L	2.2	0	45.985	98.9	98.9		16	L	3.7	0.1	2.657	78.902	78.902
17	IIMRTF	-19.6	0.9163	65	0	221	-39.844			29	QVDVVN	-20.1	0.7415	73	0	197	-38.472	7930063		17	I	3.6	0	45.273	98.9	98.9		17	L	2	0.1	2.657	75.566	75.566
18	IMRTFK	-16.3	0.8226	85	0	237	-37.139			18	LCRMNS	-19.8	0.8991	64	0	208	-39.636	7930055		18	I	4.3	0	45.191	98.9	98.9		18	L	2	0	2.657	54.843	54.843
19	MRTFKV	-13.2	0.8449	84	0	226	-34.224			17	LLCRMN	-19.4	0.811	94	0	221	-40.915	7930054		19	M	3.7	0.1	45.021	66.184	66.184		19	C	2.3	0	2.415	12.135	12.135
20	RTFKVS	-18.3	0.6985	71	0	225	-35.877			21	MNSRNY	-19.3	0.8382	70	0	195	-38.873	7930058		20	R	1.7	0.1	35.814	22.711	22.711		20	R	3.9	0.1	1.821	0	0
21	TFKVSI	-24.7	0.8124	62	0	204	-43.036			24	RNYIAQ	-18.2	0.7851	65	0	223	-36.477	7930060		21	T	7	0.1	11.512	21.407	21.407		21	M	4.3	0.1	1.091	0	0
22	FKVSIW	-24.6	0.8876	39	0	221	-41.814			23	SRNYIA	-17.9	0.7418	62	0	208	-35.227	6648225		22	F	8.1	0.1	10.771	21.174	21.174		22	N	3.4	0.3	0.58	0	0
23	KVSIWN	-20.8	0.6952	94	0	225	-40.628			16	LLLCRM	-17.7	0.6401	85	0	218	-35.752	7930053		23	K	8.4	0	2.552	1.986	1.986		23	S	1	1.6	0	0	0
24	VSIWNL	-21.2	0.7862	71	0	205	-40.043			22	NSRNYI	-16.9	0.7647	102	0	232	-38.52	7930059		24	V	4.6	0	0.506	2.334	2.334		24	R	0.8	1.5	0	0	0
25	SIWNLD	-20.2	0.862	71	0	204	-40.23			19	CRMNSR	-14.7	0.9225	67	0	228	-35.188	7930056		25	S	3.2	0	0.784	2.398	2.398		25	N	1.4	1.5	0	0.137	0.137
26	IWNLDY	-20	0.7804	64	0	198	-38.106			20	RMNSRN	-10.2	0.7764	108	0	250	-32.646	7930057		26	I	2.7	0	0.519	3.907	3.907		26	Y	2.5	1.4	0	3.531	3.531
27	WNLDYI	-21	0.787	88	0	231	-41.605			32	VVNFNL	-10.2	0.855	46	0	188	-27.625	7930065		27	W	1.3	0	0.519	4.037	4.037		27	I	3	0	0	3.531	3.531
28	NLDYII	-20.3	0.938	51	0	203	-39.42													28	N	1.3	0.6	3.674	4.049	4.049		28	A	2.3	0	0	3.531	3.531
29	LDYIIN	-20.1	0.9193	37	0	194	-37.539													29	L	2.2	0.6	3.626	4.391	4.391		29	Q	1.3	0	0	3.531	3.531
30	DYIINL	-25	0.915	75	0	220	-46.175													30	D	1.7	0.5	4.097	4.406	4.406		30	V	8.4	0	0	3.531	3.531
31	YIINLI	-24.7	0.682	95	0	233	-44.43													31	Y	2.7	0.5	4.097	74.642	74.642		31	D	9.2	0	0	0	0
32	IINLII	-25.6	0.786	59	0	207	-43.24													32	I	2.5	0	4.097	93.215	93.215		32	V	13.1	0.1	0	0.266	0.266
33	INLIIK	-23.6	0.921	65	0	221	-43.915													33	I	5.9	0	4.097	93.356	93.356		33	V	7.9	0.1	0	0.266	0.266
34	NLIIKN	-24.3	0.9112	81	0	220	-46.018													34	N	5	0	4.727	93.19	93.19		34	N	7.5	0.2	0	0.266	0.266
35	LIIKNL	-25.7	0.904	56	0	224	-44.86													35	L	5.5	0	4.531	93.184	93.184		35	F	5	0.2	0	0.266	0.266
36	IIKNLS	-21	0.8704	70	0	204	-41.056													36	I	3.4	0	4.305	93.093	93.093		36	N	2.7	0.2	0	0.266	0.266
37	IKNLSK	-21.1	0.7413	73	0	209	-39.469													37	I	3.2	0.1	4.305	85.854	85.854		37	L	1.9	0.2	0	0.266	0.266
38	KNLSKS	-19.5	0.9323	25	0	217	-35.934													38	K	1.9	0.1	4.305	2.433	2.433		38	T	0.3	0	0	0	0
39	NLSKSL	-25.3	0.7251	82	0	202	-44.376													39	N	0.5	0.6	2.325	0.259	0.259
40	LSKSLT	-21.3	0.8648	71	0	218	-41.372													40	L	0.5	0.6	1.225	0.176	0.176
41	SKSLTE	-22.6	0.843	71	0	200	-42.295													41	S	2.7	1.4	0.838	0.018	0.018
42	KSLTEN	-20.7	0.664	98	0	215	-40.46													42	K	2.6	1.4	0.326	0	0
43	SLTENK	-22.5	0.8905	54	0	190	-41.258													43	S	4	0.9	0.159	0	0
44	LTENKY	-21.1	0.6889	99	0	234	-41.283													44	L	1.8	0.9	0.159	0	0
45	TENKYS	-21.7	0.8464	76	0	221	-41.996													45	T	1.7	0.4	0.159	0	0
46	ENKYSQ	-18.4	0.7451	68	0	201	-36.327													46	E	0.2	0.3	0.159	0	0
47	NKYSQL	-22.4	0.7659	44	0	211	-38.239													47	N	0.3	0.3	0.159	0	0
48	KYSQLD	-21.8	0.7721	88	0	229	-42.181													48	K	0.9	0.3	0.159	0	0
49	YSQLDE	-20.5	0.7597	55	0	209	-37.346													49	Y	3	0.2	0	0	0
50	SQLDEE	-20.2	0.846	76	0	213	-40.49													50	S	3	0.2	0	0	0
51	QLDEEQ	-16.2	0.9084	57	0	214	-35.476													51	Q	3	0.2	0	0	0
																				52	L	0.9	0.2	0	0	0
																				53	D	0.7	0.3	0	0	0
																				54	E	0.1	0.2	0	0	0
																				55	E	0.1	0.2	0	0	0
																				56	Q	0.1	0.2	0	0	0
																				57	P	0	0	0	0	0
																				58	M	1.7	0	0	0	0
																				59	E	3.4	0	0	0	0
																				60	I	3.4	0	0	0	0
																				61	D	1.8	0	0	0	0

## Sheet: Figure 2
Panel B					Panel D					Panel F				Panel H			Panel J					Panel L
Step Height from AFM image in Panel A					Step Height from AFM image in Panel B					Fiber Widths from RNYIAQVD				Fiber Widths from ILLIIM			Countour Length from from RNYIAQVD					Countour Length from from ILLIIM
nm	nm				um	nm				nm				nm			nm					nm
0	1.47929				0	7.39042				49.7417				37.8791			2024					2340
6.29413	1.65012				0.00398	7.39042				13.1501				10.5334			2992					338
12.5883	1.98754				0.00797	7.02751				12.6573				14.3652			2655					3068
18.8824	1.93053				0.01195	7.1314				12.691				15.8896			2596					4779
25.1765	1.80986				0.01593	6.19279				50.8082				23.0211			2552					4224
31.4706	1.63965				0.01991	6.21396				33.2368				15.7263			413					3658
37.7647	1.67614				0.0239	6.05926				22.833				45.2977			2714					286
44.0589	1.99067				0.02788	7.34162				8.61374				21.9453			2992					2006
50.353	2.142				0.03186	5.71536				16.9522				19.6278			3432					3872
56.6471	2.04183				0.03585	7.30089				13.1501				16.7359			2655					1584
62.9412	1.87113				0.03983	6.67505				9.54958				30.8948			6952					3068
69.2354	1.95929				0.04381	6.8916				50.7587				3.02718			1239					2184
75.5295	2.41768				0.04779	6.9618				34.2985				21.888			4366					271.6
81.8236	2.61307				0.05178	6.78504				6.78963				2.82987			4664					968
88.1178	1.72347				0.05576	7.42076				31.5595				2.93497			972					4130
94.4119	1.57485				0.05974	7.03654				14.3705				49.2853			1672					1092
100.706	1.36491				0.06372	6.94052				9.69434				22.3109			3658					528
107	1.18046				0.06771	7.07506				17.3748				24.7871			2552					2288
113.294	1.11075				0.07169	7.16455				74.412				64.5897			2537					4576
119.588	1.10486				0.07567	5.69031				15.2456				4.02323			3481					1239
125.882	1.22568				0.07966	5.77026				20.55				16.0457			3080					2028
132.177	1.17978				0.08364	5.69985				40.7282				34.4418			2910					1584
138.471	1.0945				0.08762	5.62155				14.5057				15.7263			2760					2816
144.765	1.12569				0.0916	6.61135				39.9105				16.9307			413					754
151.059	1.14887				0.09559	6.02346				27.1481				45.996			1144					1936
157.353	1.29132				0.09957	6.54357				6.93069				5.8012			1760					880
163.647	1.17188				0.10355	5.81552				15.706				14.6623			1760					3599
169.941	1.02007				0.10754	5.80719				38.6696				21.8395			440					785.7
176.236	0.7432				0.11152	5.52695				37.9105				15.5598			2537					1320
182.53	0.80264				0.1155	4.80254				8.9447				31.2542			4484					754
188.824	1.10189				0.11948	5.04805				18.963				38.4361			1188					2353
195.118	0.99605				0.12347	5.02058				15.0231				8.95427			432					4779
201.412	0.94197				0.12745	4.53473				48.9045				8.95427			1628					1479
207.706	0.84362				0.13143	2.33518				6.78963				16.3714			1056					1760
214	0.70649				0.13542	2.2215				25.3113				14.3652			2655					2353
220.294	1.0512				0.1394	2.03594				6.95782				20.2782			484					885
226.589	0.8398				0.14338	2.12508				15.8835				5.68055			960					1652
232.883	0.62589				0.14736	1.92997				22.1006				19.1495			6952					1326
239.177	0.1106				0.15135	2.1783				14.4027				27.1537			792					1144
245.471	-0.00331				0.15533	1.61427				47.7874				26.9958			6431					3422
251.765	0.76642				0.15931	1.49193				24.0522				18.1874			1628					2006
258.059	1.0458				0.16329	1.37089				36.1114				16.9307			4484					2392
264.353	3.62053				0.16728	0.94927				18.4964				64.5897			2910					1248
270.647	6.18645				0.17126	0.75549				9.69434				21.9453			1829					2596
276.942	6.55971				0.17524	0.36965				40.0424				15.3649			354					1056
283.236	6.52273				0.17923	0.45194				8.75265				34.4418			2655					286
289.53	6.68918				0.18321	-0.0674				13.7285				18.8271			2728					880
295.824	6.7185				0.18719	0.01457				12.6757				21.9453			3009					1417
302.118	6.59047				0.19117	0.08776				10.3076				36.8673			2112					2183
308.412	6.58186				0.19516	0.14103				13.7945				16.0396			413					880
314.706	6.61238				0.19914	-0.40858				31.3034				34.657			1829					2816
321	6.6708				0.20312	-0.45414				14.8635				25.7112			1144					1272
327.295	6.56704				0.20711	-0.56935				34.2985				39.1967			880					885
333.589	6.58734				0.21109	-0.63448				11.1448				43.3723			1760					936
339.883	6.68129				0.21507	-0.47244				11.7319				56.5319			885					3886
346.177	6.75603				0.21905	-0.53283				39.2423				14.459			3784					638
352.471	6.76827				0.22304	-0.33382				11.5113				22.895			4092					2891
358.765	6.67459				0.22702	-0.33478				11.5113				17.6391			6431					1232
365.059	6.47322				0.231	-0.44344				7.29959				18.1662			1232					2992
371.353	6.27567				0.23499	-0.44583				74.412				30.6918			2655					1056
377.647	6.70849				0.23897	0.08566				47.7874				5.8012			236					3520
383.942	6.61111				0.24295	-0.56026				18.2041				13.9235			2537					468
390.236	6.48577				0.24693	-0.62162				12.7199				3.62747			1829					1176
396.53	6.35331				0.25092	-0.58964				30.3954				38.3366			2376					2184
402.824	6.43534				0.2549	-0.68863				40.952				40.6308			3481					4484
409.118	6.89059				0.25888	-0.79624				18.7332				15.7263			2360					616
415.412	6.8874				0.26286	-0.43973				15.9183				13.3277			924					910
421.706	6.55153				0.26685	-0.59569				13.7945				19.9017			440					4897
428	6.37306				0.27083	-0.87648				12.1102				1.7539			1144					3304
434.295	6.19546				0.27481	-1.04282				12.4623				8.54845			3608					1232
440.589	7.18814				0.2788	-0.97844				5.0516				35.2464			968					1652
446.883	8.51911				0.28278	-1.03498				12.6757				5.58728			4425					2024
453.177	8.85953				0.28676	-0.88956				14.5057				5.94608			1404					1152
459.471	8.4089				0.29074	-1.00393				19.8406				20.7875			1760					580
465.765	7.5913				0.29473	-0.68681				48.4859				34.407			960					1232
472.059	9.30177				0.29871	0.46522				14.1707				17.0088			4602					1320
478.353	8.99768				0.30269	3.99925				12.6158				34.3925			2537					312
484.648	8.6072				0.30668	7.45154				17.0949				18.1662			3481					1368
490.942	8.12128				0.31066	9.7173				17.2726				14.3157			3068					455.9
497.236	9.09745				0.31464	11.0346				34.4757				23.6745			396					432
					0.31862	11.4862				31.5595				33.8635			2552					271.6
					0.32261	11.9058				8.9447				34.4418			6952					1118
					0.32659	12.4337				11.4791				44.7826			1593					2816
					0.33057	12.1642				28.551				64.5897			4224					1770
					0.33456	12.2335				18.9968				15.5598			396					826
					0.33854	11.9455				39.2423				3.06289			3784					3422
					0.34252	12.2403				47.2547				13.4892			2891					1848
					0.3465	12.6465				19.3553				23.5794			413					1936
					0.35049	11.6206				12.691				16.3714			1404					440
					0.35447	13.2321				49.7417				13.7096			236					1584
					0.35845	12.2685				40.952				2.18564			2242					1649
					0.36243	11.9426				48.5408				45.996			4130					667
					0.36642	12.6336				6.78963				23.0516			354					264
					0.3704	12.5355				21.1324				62.6299			4752					1056
					0.37438	12.4645				27.1461				31.5426			1496					4224
					0.37837	12.5683				8.75265				19.2215			2640					1584
					0.38235	12.7916				39.2477				18.8371			3432					264
					0.38633	12.5168				14.323				37.2519			4664					4048
					0.39031	12.6791				27.1461				35.4346			4366					792
					0.3943	11.9371				20.1588				33.7455			4779					3608
					0.39828	11.8146				17.4524				15.4277			2596					2288
					0.40226	11.8986				16.298				31.2124			528					2992
					0.40625	12.1636				22.1006				62.6299			2496					2816
					0.41023	11.8505				8.96387				43.3723			6431					880
					0.41421	11.7868				16.298				133.522			3520					2024
					0.41819	11.8409				15.2456				2.93497			1003					2992
					0.42218	11.9671				9.67679				43.938			468					504.4
					0.42616	11.8879				21.1324				34.6705			2496					1430
					0.43014	12.7276				38.8936				22.5484			354					1936
					0.43413	12.08				24.9842				2.89188			1829					792
					0.43811	12.7313				12.1102				18.8271			4752					377
					0.44209	12.136				29.0542				17.2091			396					3960
					0.44607	12.3881				38.8936				2.89188			4425					6313
					0.45006	12.3757				48.9045				3.62747			2714					843.9
					0.45404	12.2558				13.7285				33.7455			1760					616
					0.45802	12.4338				69.4272				37.1962			3784					504.4
					0.462	12.2829				12.4326				11.5765			3009					2891
					0.46599	12.2812				21.1324				2.23607			1892					1121
					0.46997	11.8161				14.3198				33.7455			6952					2024
					0.47395	11.8582				32.8655				17.085			1062					1232
					0.47794	12.4265				36.1114				14.459			4488					2288
					0.48192	12.3162				25.7297				53.3076			2024					864
					0.4859	12.4627				22.1006				38.7893			2640					1144
					0.48988	12.2018				18.6914				10.2103			2024					2950
					0.49387	12.3983				12.1792				42.9633			836					1274
					0.49785	12.4188				18.1207				21.8395			3068					2184
					0.50183	12.457				39.2477				41.5351			413					1032
					0.50582	12.0397				32.8655				10.5087			3256					2728
					0.5098	12.0274				8.96387				53.3076			792					1144
					0.51378	12.9853				13.7285				20.7798			2655					2832
					0.51776	11.7765				38.991				30.0192			1404					1272
					0.52175	12.4746				18.1207				14.6996			354					1848
					0.52573	12.1778				18.8276				35.2464			540					182
					0.52971	11.9556				35.0391				5.68055			2655					1248
					0.5337	12.3069				29.1892				1.7539			649					130
					0.53768	13.0253				10.3344				23.179			2714					616
					0.54166	12.6789				16.0991				3.87557			413					1008
					0.54564	12.4625				14.4027				43.0943			4366					2832
					0.54963	12.5703				14.6447				15.3758			660					944
					0.55361	12.5576				16.298				19.7052			4664					858
					0.55759	12.8031				28.8484				16.1063			1470					1144
					0.56158	12.5692				5.0516				37.1962			2552					968
					0.56556	12.8225				21.3064				13.203			660					1392
					0.56954	12.6596				28.0338				11.5765			236					1652
					0.57352	12.3929				13.0481				89.1531			468					880
					0.57751	12.3312				15.9183				56.5319			1628					397.7
					0.58149	12.5106				9.72073				18.8347			220					944
					0.58547	12.5237				15.0231				21.4221			468					1008
					0.58945	12.4871				13.3791				11.5765			2832					1040
					0.59344	12.808				13.5665				33.534			1144					3172
					0.59742	12.6562				11.4791				19.1495			2596					1176
					0.6014	12.4664				35.0391				16.2834			1056					3422
					0.60539	12.251				24.0522				16.7359			2537					806
					0.60937	12.5693				9.97172				22.2191			2910					910
					0.61335	12.4702				16.5601				38.7893			4224					1144
					0.61733	12.4758				14.3198				1.95573			2655					880
					0.62132	12.6569				12.6383				15.206			2640					1272
					0.6253	12.6792				20.6827				13.2538			968					4928
					0.62928	12.8173				24.9842				8.74824			2301					2891
					0.63327	12.7516				15.3151				29.496			2640					864
					0.63725	12.6389				19.3553				96.7971			2910					1711
					0.64123	12.6496				127.505				23.7423			1470					792
					0.64521	12.7655				37.66				31.8612			1100					1584
					0.6492	12.9625				28.8484				18.0613			4488					2024
					0.65318	12.7254				11.1448				19.2374			3894					1326
					0.65716	12.5636				17.4524				37.8791			2024					880
					0.66115	12.7846				43.2845				31.8927			2910					3068
					0.66513	12.6691				41.0317				24.0423			6952					1313
					0.66911	12.9208				8.75265				23.0516			968					2596
					0.67309	12.7636				39.2423				40.3991			1056					2158
					0.67708	12.8358				19.8406				14.7353			1896					312
					0.68106	12.8534				38.6696				2.68631			5782					232
					0.68504	12.924				14.4027				40.8682			2655					3872
					0.68902	12.8104				14.2833				3.92929			1232					3186
					0.69301	13.0056				36.1114				47.6899			968					1584
					0.69699	12.764				33.3376				18.0635			4928					988
					0.70097	12.9225				121.389				38.5359			236					1417
					0.70496	13.0708				43.2845				18.422			2655					1408
					0.70894	12.7724				11.5342				48.8723			4130					843.9
					0.71292	13.0474				14.3705				5.8012			3009					1936
					0.7169	12.8498				17.2726				19.6278			1496					1496
					0.72089	12.9801				41.0317				5.58728			3432					1313
					0.72487	12.865				34.4757				30.781			2655					638
					0.72885	12.9438				41.7793				16.4821			1144					4048
					0.73284	13.0653				24.1275				25.7112			968					1496
					0.73682	13.214				12.6757				16.4746			2714					928
					0.7408	13.1992				10.3076				22.4128			308					858
					0.74478	13.1942				12.1792				13.3262			616					1496
					0.74877	13.1213				37.9105				49.2853			1056					1848
					0.75275	13.223				13.5665				20.7798			660					3608
					0.75673	13.2921				40.7282				41.0012			4366					1118
					0.76072	13.2193				17.776				34.4101			413					3696
					0.7647	13.4391				10.3076				17.0088			2640					785.7
					0.76868	13.643				10.4045				6.47185			3068					1408
					0.77266	13.8044				37.5462				35.4346			2537					4312
					0.77665	13.7738				38.3958				24.0423			3599					2288
					0.78063	13.2621				9.22273				41.0012			972					338
					0.78461	13.6789				16.4238				20.352			2537					1056
					0.78859	13.4242				12.6969				16.2834			2360					2992
					0.79258	13.2959				15.5055				22.4238			2950					1092
					0.79656	13.1145				40.0424				26.9958			826					1320
					0.80054	13.315				31.5595				21.4221			3080					4048
					0.80453	13.0409				30.7772				10.5334			2773					3520
					0.80851	13.0893				4.70221				5.68055			2640					1493.8
					0.81249	13.0356				20.55				9.24484			4484					1232
					0.81647	12.7334				47.9005				10.6951			1100					2992
					0.82046	13.5003				18.6914				43.5432			1062					3960
					0.82444	13.3779				12.6573				4.02323			1496					1239
					0.82842	13.2857				35.0391				34.407			4092					910
					0.83241	13.3916				17.3748				18.0247			1012					1274
					0.83639	13.617				34.2985				23.0211			2728					1848
					0.84037	13.3273				12.1792				40.2194			2910					232
					0.84435	13.302				36.1114				40.2194			1144					522
					0.84834	13.4336				7.45229				18.5168			3953					3186
					0.85232	13.1433				127.505				39.1339			1239					806
					0.8563	13.4166				14.1668				38.7893			792					858
					0.86029	13.4304				21.1324				23.179			2552					3068
					0.86427	13.2639				34.4512				2.23607			413					864
					0.86825	13.1784				28.8484				41.5351			2640					312
					0.87223	13.1876				15.8835				35.8282			2891					1496
					0.87622	13.2454				6.78963				1.93451			1144					377
					0.8802	13.2843				49.7417				19.1495			432					766.3
					0.88418	13.3963				74.412				35.2464			236					2419
					0.88816	13.5691				14.1707				41.0012			968					1496
					0.89215	13.5242				20.55				31.8927			1540					1032
					0.89613	13.6383				29.9714				15.3758			2537					2782
					0.90011	13.837				24.3125				96.3225			1496					1056
					0.9041	13.4978				12.6573				40.8682			3481					1652
					0.90808	13.3734				34.4757				37.1962			2655					843.9
					0.91206	13.3391				49.7417				6.47185			2714					580
					0.91604	13.0557				6.78963				4.02323			1628					2242
					0.92003	13.4161				31.5595				18.8903			220					1066
					0.92401	13.1642				9.54958				22.2976			3540					968
					0.92799	13.4089				22.833				14.3652			3080					2773
					0.93198	13.1142				29.9714				23.5599			2024					407.4
					0.93596	13.1644				19.8406				39.1967			2596					2950
					0.93994	13.106				26.6446				51.4591			885					1176
					0.94392	13.5571				10.6876				15.1183			968					352
					0.94791	13.4471				18.4964				13.2246			2832					456
					0.95189	13.2205				26.6446				32.6685			3894					1417
					0.95587	13.2953				24.1275				3.06289			1188					2728
					0.95986	13.1554				37.526				35.8282			3784					3068
					0.96384	13.0595				16.5601				13.2538			4720					4130
					0.96782	13.1987				14.4027				44.7826			936					968
					0.9718	13.2386				31.9491				10.6951			1144					1936
					0.97579	13.0538				11.5342				5.94608			440					338
					0.97977	12.7611				40.952				62.6299			1012					3127
					0.98375	13.072				18.963				17.2091			2655					1624
					0.98773	12.6887				11.1448				22.663			2496					2392
					0.99172	12.6805				33.2368				15.8896			2301					2301
					0.9957	12.731				24.0522				21.8626			1672					616
					0.99968	12.1128				47.2547				18.8903			6785					1320
					1.00367	12.2913				50.2406				48.1584			3068					864
					1.00765	12.385				15.5055				22.1917			4130					864
					1.01163	12.6659				18.7332				12.9685			2024					1080
					1.01561	12.2703				40.952				34.407			2640					792
					1.0196	12.1607				14.5057				22.9207			968					880
					1.02358	12.0906				15.2017				18.1874			1232					1121
					1.02756	12.0832				12.6158				43.938			3520					1862.4
					1.03155	11.6369				39.5287				19.0862			484					2242
					1.03553	12.2178				40.0424				13.7096			6431					1770
					1.03951	12.1281				48.6563				3.21378			2655					2242
					1.04349	11.9487				13.0481				23.6745			2552					528
					1.04748	12.2134				16.7823				30.8948			5782					3432
					1.05146	12.2255				11.5342				12.1207			1276					880
					1.05544	12.3535				48.5408				43.938			413					3304
					1.05943	12.4324				33.2368				51.4591			885					4576
					1.06341	12.2868				48.5408				23.5599			2910					858
					1.06739	12.1459				74.412				96.3225			4366					590
					1.07137	12.1341				8.24649				27.1537			3068					1066
					1.07536	11.8501				25.7297				43.619			354					3784
					1.07934	11.787				9.69434				19.7052			649					638
					1.08332	11.7013				12.7199				33.7455			1062					880
					1.08731	11.4813				69.4272				43.938			4779					936
					1.09129	11.4572				8.9447				21.4221			3599					3168
					1.09527	11.7153				51.8492				23.5794			2655					984
					1.09925	11.6047				47.94				34.4101			413					1584
					1.10324	11.4941				38.6696				32.6685			528					1320
					1.10722	11.8335				18.9968				38.5359			2360					2024
					1.1112	11.4513				7.45229				25.7112			432					1408
					1.11518	11.388				11.2086				13.7096			1496					3306
					1.11917	11.314				20.4428				16.7756			1232					1320
					1.12315	11.7274				39.2477				20.5459			1003					3520
					1.12713	11.4938				50.8082				22.4128			1760					2832
					1.13112	11.5119				15.2456				18.5213			2910					2028
					1.1351	11.3415				37.66				13.1123			1232					1430
					1.13908	10.8514				27.0489				98.5015			1404					1152
					1.14306	10.5437				12.1102				38.5359			836					1239
					1.14705	9.1807				39.2477				6.47185			3009					1305
					1.15103	7.89178				19.8406				34.4418			1188					792
					1.15501	6.78049				17.0949				3.92929			413					984
					1.159	4.83923				18.2618				12.4235			236					3068
					1.16298	2.82084				17.3748				44.9675			1062					352
					1.16696	1.31064				15.3151				5.94056			4488					590
					1.17094	-1.62368				15.3151				2.93497			2328					1649
					1.17493	-2.27766				50.2406				22.1917			649					440
					1.17891	-2.2134				13.3095				34.3925			2640					522
					1.18289	-2.16602				37.7593				14.3652			3481					3168
					1.18688	-2.36601				18.8276				45.2977			748					1496
					1.19086	-1.63481				20.6827				39.1967			968					2024
					1.19484	-1.89014				39.2477				5.76048			2640					1239
					1.19882	-1.72921				7.29959				45.996			2537					1770
					1.20281	-1.50595				6.08649				19.7052			2537					2288
					1.20679	-1.49334				12.4623				25.2063			440					3422
					1.21077	-1.54152				16.4238				14.6996			3953					616
					1.21475	-1.37272				36.2378				19.6278			1540					1272
					1.21874	-1.31144				7.41045				21.888			4425					1493.8
					1.22272	-1.07387				38.1907				24.0423			2891					1232
					1.2267	-1.2636				50.7587				49.2853			2552					3172
					1.23069	-1.09457				12.6158				9.24484			6785					1032
					1.23467	-1.73194				27.1481				19.2374			4092					1144
					1.23865	-1.52378				41.0317				20.352			4752					880
					1.24263	-1.72677				12.1102				16.3714			2640					1584
					1.24662	-1.89354				14.6447				22.4238			413					6313
					1.2506	-2.13438				12.691				7.91035			432					785.7
					1.25458	-1.54915				38.991				17.5061			2714					3872
					1.25857	-1.94271				10.4045				2.93497			4189					4048
					1.26255	-2.05798				27.1481				2.23607			1540					3520
					1.26653	-2.20771				30.3954				22.1917			968					1232
					1.27051	-0.35137				16.298				17.085			3784					432
					1.2745	-0.24295				50.8082				23.0028			4425					1672
					1.27848	-0.50458				18.963				16.0457			1056					1770
					1.28246	-0.45346				35.6551				64.5897			1770					1862.4
					1.28645	-1.8467				6.15619				22.2976			2728					864
					1.29043	0.03149				33.2368				44.9675			3481					792
					1.29441	-1.36018				25.3113				48.8723			1276					2288
					1.29839	-0.52221				24.9842				43.619			1470					2419
					1.30238	-1.99443				35.6551				39.1339			2950					1209
					1.30636	-0.62614				12.6969				22.2191			1760					377
					1.31034	-0.8628				14.323				44.7826			1144					649
					1.31432	-0.54978				13.0481				18.0635			1496					6313
					1.31831	-0.75079				15.5055				32.6685			3658					616
					1.32229	-0.71044				27.1461				19.723			4661					2288
					1.32627	-0.72323				38.3958				133.522			2024					2773
					1.33026	-0.89033				16.4238				38.4361			3717					1066
					1.33424	-0.73245				18.7332				42.9633			3256					1760
					1.33822	-0.80981				28.551				2.28356			5782					1272
					1.3422	-1.03207				15.8835				3.92929			1188					3481
					1.34619	-0.97248				13.7945				43.619			4602					1936
					1.35017	-0.9026				13.2609				8.93995			1892					1649
					1.35415	-0.96992				34.2985				30.5795			968					1152
					1.35814	-0.74132				22.833				8.41176			2910					1152
					1.36212	-1.09641				12.6969				17.5224			1232					1152
					1.3661	-1.05899				12.8734				8.95427			2655					1584
					1.37008	-1.11331				37.66				35.8237			4224					377
					1.37407	-0.94304				34.4757				15.1183			1496					1313
					1.37805	-1.23612				26.8131				40.3991			792					264
					1.38203	-0.98076				12.6969				34.407			616					888
					1.38602	-1.01051				51.8492				1.95573			552					667
					1.39	-1.05038				25.3113				7.60724			2910					936
					1.39398	-1.41132				13.3095				23.0028			2640					1760
					1.39796	-0.96115				8.61374				20.7875			2992					1232
					1.40195	-0.92394				12.4623				19.2525			3717					312
					1.40593	-1.07786				16.439				9.19823			440					130
					1.40991	-1.10254				25.7297				10.5334			2360					417.1
					1.41389	-1.06065				8.9447				43.5432			636					1276
					1.41788	-0.91205				16.439				13.3262			1770					1624
					1.42186	-1.09101				15.8835				19.2129			5782					417.1
					1.42584	-1.00874				14.6447				89.1531			6785					3068
					1.42983	-1.00541				16.5601				35.6203			2552					182
					1.43381	-0.8323				39.5287				22.1917			3540					3068
					1.43779	-0.64211				16.439				8.93995			748					2288
					1.44177	-1.02081				21.3064				21.2162			972					2938
					1.44576	-1.09795				22.7844				16.0396			2950					1936
					1.44974	-1.19335				16.0991				15.206			836					3886
					1.45372	-0.91624				18.2618				51.4591			1496					598
					1.45771	-0.92955				30.3954				3.40908			4928					1296
					1.46169	-1.14296				9.72073				3.87557			1628					1417
					1.46567	-0.89039				26.8131				44.7547			880					1118
					1.46965	-0.74611				37.7593				22.663			4366					1056
					1.47364	-0.98464				26.8131				32.1424			2496					792
					1.47762	-0.78376				38.1907				3.40908			2376					286
					1.4816	-1.01791				12.8734				5.76048			1062					984
					1.48559	-0.95246				38.1907				3.02718			2714					968
					1.48957	-1.26801				17.0949				96.7971			484					616
					1.49355	-2.3962				12.691				10.5087			413					766.3
					1.49753	-1.16468				31.9491				9.19823			2655					864
					1.50152	-1.00457				8.96387				18.0247			1144					1176
					1.5055	-1.07141				13.5665				22.3109			413					1232
					1.50948	-0.93669				13.0481				5.68055			4928					397.7
					1.51346	-0.98439				9.67679				12.4614			968					1183
					1.51745	-1.40718				6.93069				16.0396			2537					2288
					1.52143	-1.01235				14.9705				13.4892			1232					2288
					1.52541	-0.58274				27.1481				16.1063			1672					2288
					1.5294	-1.12845				23.8887				18.422			1239					1508
					1.53338	-1.06926				15.706				25.2063			2891					1008
					1.53736	-1.00292				26.8131				32.1424			1896					312
					1.54134	-0.82994				38.6696				32.7525			2773					598
					1.54533	-1.96546				16.0991				6.99071			924					528
					1.54931	-0.62997				9.22273				7.91035			2537					3608
					1.55329	-0.41886				50.6537				15.4042			972					1320
					1.55728	-0.15286				8.96387				21.4221			2950					2728
					1.56126	-0.03848				47.94				62.6299			1062					1272
					1.56524	0.09518				121.389				47.6899			540					432
					1.56922	0.49595				18.2041				51.4591			484					2728
					1.57321	0.40705				48.4859				34.3925			180					968
					1.57719	0.64258				10.6876				16.2834			2552					2950
					1.58117	0.17234				34.4757				3.21378			1100					456
					1.58516	0.42104				34.4512				18.422			3432					1239
					1.58914	0.34443				19.3553				3.21378			4189					3712
					1.59312	0.27035				31.9491				8.41176			3608					2728
					1.5971	0.22403				8.9447				3.21378			880					3306
					1.60109	0.1222				43.2845				16.7756			4664					1430
					1.60507	-0.11683				47.9005				28.3422			3608					232
										18.963				41.5351			3599					1508
										7.97522				43.3723			3953					286
										10.6876				34.0284			1760					1056
										127.505				42.2795			4661					3422
										13.3791				18.8347			3658					3186
										15.0844				22.2976			528					4897
										48.6563				5.76048			1764					3599
										24.9842				8.54845			354					1652
										15.5055				15.1183			3784					984
										18.1207				96.7971			528					1276
										14.5057				21.2162			2242					988
										31.9491				16.9307			2112					1408
										29.1892				40.8682			413					3520
										35.0391				34.4101			968					1936
										31.1286				43.938			4366					2024
										47.9005				23.7423			413					1152
										39.2423				27.1537			2655					271.6
										14.8635				38.5359			540					3068
										26.6446				47.5573			440					2024
										6.15619				10.6951			6952					1239
										20.4428				45.2977			3344					616
										26.6446				23.6745			413					1014
										14.1707				44.7547			3599					944
										24.3125				10.2103			4224					1056
										4.70221				18.4689			1012					4312
										50.8082				19.2525			2376					3784
										28.8484				16.3483			2552					1209
										51.8492				9.52058			3068					2891
										18.4964				3.40908			2773					3712
										13.6453				23.0211			1764					1248
										9.69434				30.8948			413					528
										14.4027				18.8371			354					1180
										24.3125				18.8371			1764					2728
										14.6447				22.1917			3599					130
										12.7199				15.3758			972					2288
										31.3034				16.7977			826					885
										30.3954				17.046			2992					988
										50.6537				18.5168			4752					1368
										12.8734				23.5794			3432					2640
										19.3553				20.5459			528					880
										18.7332				20.2782			440					766.3
										9.97172				5.25423			2242					766.3
										17.4524				9.52058			3717					880
										121.389				34.6705			440					3127
										37.9105				21.8395			2910					2288
										50.6537				3.62747			1470					3432
										51.8492				48.1584			1496					880
										121.389				23.0516			3009					1392
										39.9105				16.1207			3080					4130
										30.7772				13.3277			2950					1014
										34.2985				34.657			968					1848
										14.3705				13.3262			3304					936
										37.526				30.6918			1496					1128
										48.4859				16.4821			3000					1711
										26.806				35.8282			2880					1008
										22.1006				8.95427			3000					1176
										8.24649				42.9633			5782					1121
										16.7823				36.8673			3344					638
										12.6383				21.6626			1239					1711
										5.0516				36.9639			4664					2314
										18.1207				24.0423			4752					2419
										6.08649				2.89188			3432					2024
										26.0999				18.0635			354					4779
										15.9183				22.4616			2024					4897
										17.0949				43.3723			636					3422
										11.2086				15.3758			2024					4224
										30.3954				21.18			936					286
										11.4791				33.534			880					2028
										9.72073				23.0516			528					880
										16.7823				13.4892			2552					766.3
										31.3034				53.3076			968					616
										14.8635				6.22408			1144					312
										38.991				96.3225			180					1392
										50.6537				16.1207			1144					1232
										38.1907				32.1424			1896					1276
										21.6049				47.6271			1276					2024
										47.2547				18.1662			354					1584
										16.9522				15.8648			4661					880
										35.6551				16.3714			2112					826
										7.41045				4.02323			354					880
										15.5055				15.4042			2773					3599
										35.6551				22.2191			4661					2288
										9.22273				35.8692			180					1080
										38.3958				3.61464			3953					885
										13.2609				31.8612			2301					4048
										47.9005				22.9207			3304					1176
										30.7772				15.206			2655					3304
										7.97522				1.95573			4189					944
										46.9162				18.0247			3481					785.7
										8.24649				21.18			2376					1408
										14.3198				13.3262			4752					1239
										11.2086				23.5599			3000					522
										28.0338				14.3157			2655					1183
										14.323				21.2162			3784					1848
										21.6049				42.9633			4488					417.1
										17.776				43.0049			528					440
										6.08649				37.8791			4488					2773
										15.2456				6.22408			413					2288
										37.5462				25.2063			1012					264
										17.4524				9.19823			2537					2832
										26.806				6.99071			2328					3068
										15.9183				16.7977			4224					1128
										6.93069				19.2525			220					2314
										9.72073				21.2162			616					2640
										48.9045				3.06289			1239					2392
										13.6453				30.781			968					598
										121.389				33.9402			3953					3696
										15.0231				13.1123			2910					286
										14.3198				2.23607			1232					1232
										50.6537				16.4746			960					1479
										27.1481				36.9639			4130					528
										48.5408				7.60724			2891					2832
										26.8131				23.5794			2910					1496
										22.7844				35.6203			885					1152
										12.4326				31.4056			5104					2728
										13.2609				133.522			636					2640
										26.806				33.534			432					1392
										29.1892				18.5213			3894					968
										15.2456				16.3483			2552					1652
										16.7823				32.6685			3608					944
										13.5665				27.1537			528					2938
										12.1792				35.4346			3696					3696
										16.298				13.2246			4366					1652
										22.833				43.619			468					4224
										15.2017				42.2795			413					1770
										27.0489				5.94608			1056					880
										38.991				30.4853			1144					3009
										6.93069				23.7423			3953					968
										13.3095				30.5795			2773					1936
										17.3748				9.24484			2880					2024
										23.8887				98.5015			2024					1183
										40.0424				19.2129			3717					4048
										37.66				25.7112			968					232
										47.7874				12.9685			4720					3696
										15.8835				15.3649			4425					2288
										50.2406				12.4614			468					910
										12.6573				33.9402			2640					826
										21.1324				38.7893			2655					2353
										29.1892				35.4353			3717					888
										6.15619				34.6705			880					3304
										33.2368				12.9685			2760					4543
										16.9522				20.7875			3068					1144
										18.2618				43.5432			413					2950
										21.6049				14.5624			2596					1248
										69.4272				32.7525			396					590
										10.3344				5.94608			3520					1652
										24.3125				19.7052			1056					4543
										74.412				20.5459			3080					4576
										13.0481				35.8282			2596					2640
										21.6049				20.352			792					2773
										14.9705				40.2194			4366					1118
										38.8936				15.8648			1760					1649
										24.1275				2.68631			924					1652
										36.2378				15.206			236					1408
										48.5408				2.82987			3009					432
										31.5595				37.2519			3520					3127
										24.0522				43.0943			3080					3009
										37.526				17.6391			413					348
										33.3376				2.18564			1496					348
										10.4045				21.6626			4779					725
										47.2547				9.52058			1764					880
										14.8635				40.3991			3481					1848
										27.0489				1.7539			2910					1479
										9.67679				3.02718			2596					455.9
										31.6604				16.7359			4488					234
										11.5113				42.9633			2552					2024
										24.1275				17.6391			2496					1180
										13.7945				15.8896			1770					3422
										25.7297				39.1967			440					1326
										20.1588				12.4235			2596					1080
										17.0949				22.3109			2537					4543
										127.505				14.0502			968					1848
										24.3125				18.5213			1276					271.6
										17.776				45.2977			2537					4224
										18.2618				32.1424			4752					2183
										40.952				35.8692			1062					910
										39.5287				14.5624			3953					456
										40.7282				15.206			936					3172
										31.3034				19.2215			6952					1272
										33.3376				13.2246			6952					3186
										37.5462				19.2374			440					286
										38.3958				22.2191			440					590
										7.45229				98.5015			3256					6313
										12.8734				33.534			3432					1152
										12.6757				17.6391			3009					1760
										8.61374				21.4221			3068					6313
										38.1907				24.6699			936					1624
										18.963				43.0049			826					2242
										16.0991				19.9017			649					609
										36.2378				14.5624			3717					1479
										15.2017				19.723			3540					3712
										15.0231				17.5224			4484					417.1
										18.8276				34.657			5104					1180
										15.0844				22.4128			2301					3599
										40.7282				2.93497			960					1232
										18.2041				41.5351			354					2596
										6.95782				17.2091			413					3658
										18.9968				25.2063			1770					4048
										7.29959				2.82987			2655					1320
										26.0999				40.6308			1760					2183
										21.3064				44.9675			2655					1496
										9.97172				21.6626			968					1496
										12.7199				34.0284			1593					2065
										7.97522				16.0457			3784					3481
										37.66				34.4418			3009					1848
										43.2845				31.2542			1496					2728
										37.5462				2.28356			354					1152
										9.69434				14.6623			2950					2024
										18.1207				13.3277			1144					580
										37.5462				23.5599			396					286
										12.7199				16.9307			6952					1368
										17.776				10.6951			3304					1936
										7.45229				14			1404					1232
										11.1448				41.5351			960					440
										14.323				30.6918			2832					3245
										8.75265				44.9675			649					1180
										31.1286				32.7525			3068					377
										34.4512				33.9402			836					312
										23.8887				21.2162			2910					2024
										18.6914				32.6685			3344					3886
										29.9714				9.19823			2537					3784
										33.3376				33.9402			2910					1144
										20.6827				35.8237			3009					432
										27.0489				8.41176			2552					766.3
										48.9045				6.22408			6785					580
										39.9105				31.8612			4661					1368
										48.9045				98.5015			748					1170
										13.1501				30.8948			2640					1493.8
										10.3344				20.7798			1496					4928
										29.1892				15.4277			2552					2024
										8.24649				30.0192			540					286
										39.2423				14			2655					1232
										13.2609				16.0396			2024					2596
										11.7319				33.9402			3432					1296
										18.2041				5.25423			308					885
										15.3151				19.0862			3432					3304
										10.6876				2.68631			3520					2640
										19.3553				21.6626			2760					1040
										7.29959				14.6623			2640					1272
										5.0516				5.8012			4425					888
										29.0542				16.7756			836					2340
										16.4238				21.888			3520					4224
										19.8406				15.4042			354					2288
										35.6551				23.0028			2328					2832
										28.551				35.4353			4602					4928
										12.6757				14			4720					468
										8.61374				36.512			2910					1479
										22.7844				36.512			968					1378
										127.505				22.9207			1062					2065
										41.7793				89.1531			2640					456
										14.1668				31.8927			4425					1408
										15.706				9.19823			5104					880
										14.3705				36.9639			2552					1430
										35.0391				13.7096			616					1652
										25.3113				30.4853			1496					2028
										31.1286				19.2525			2024					806
										12.4623				17.5224			2655					616
										10.6876				39.1339			1496					3304
										21.3064				23.0028			2714					4779
										38.8936				14.459			1896					826
										24.0522				38.7893			3540					2938
										23.8887				10.2103			968					1368
										17.3748				2.18564			6952					3886
										36.1114				8.74824			5104					667
										20.55				24.7871			4425					649
										16.0991				13.3277			4661					2288
										29.9714				5.58728			748					910
										28.0338				23.6745			528					1584
										47.94				2.82987			968					1493.8
										26.806				18.8271			2537					1493.8
										15.2017				8.74824			2760					1672
										14.3705				31.4056			4425					4928
										27.1461				19.0862			3540					1239
										11.7319				35.2464			2537					348
										10.3344				14.3157			413					885
										18.8276				16.1063			2910					3520
										13.3791				8.93995			4752					580
										47.2547				30.781			4752					1770
										14.323				17.2091			968					1848
										31.1286				47.5573			3717					2782
										12.6383				3.40908			2112					182
										20.55				15.5598			2640					2024
										11.5342				5.25423			2301					3168
										40.7282				19.9017			2714					2832
										69.4272				47.6899			3784					271.6
										13.3095				14.0502			1892					2024
										12.8734				17.5224			2242					455.9
										11.5342				14.6623			3432					1040
										48.6563				3.62747			4752					234
										36.2378				10.5087			2328					936
										28.551				45.996			354					312
										14.8635				5.58728			2328					885
										31.6604				3.06289			1144					806
										20.4428				29.496			1496					2353
										39.9105				3.02718			1593					264
										11.4791				22.2976			540					1209
										9.54958				15.5598			2655					1274
										30.7772				13.9235			2714					4048
										13.3791				21.8626			220					352
										14.9705				18.0635			6431					234
										28.8484				19.2215			552					1276
										7.45229				28.3422			968					1357
										7.41045				18.1662			1496					1152
										22.7844				2.89188			4425					528
										18.9968				15.8896			2640					2288
										13.3095				14.6996			1496					286
										18.8276				23.7423			2950					1378
										8.24649				44.7547			2728					1209
										47.7874				9.57801			3344					792
										25.7297				96.3225			552					312
										13.6453				44.7826			1232					1368
										14.2833				33.8635			1760					1180
										14.1668				24.7871			636					1274
										7.97522				17.0088			4130					1152
										18.4964				14.3157			3344					4048
										38.8936				13.203			649					2024
										4.70221				18.0613			1232					2992
										50.2406				16.3714			3080					1368
										36.2378				15.8648			4488					1496
										20.1588				19.2129			1100					1862.4
										29.0542				30.5795			2360					1584
										33.3376				30.0192			1540					312
										46.9162				17.5061			1232					1652
										27.0489				12.9685			6952					1248
										12.6383				31.4056			1003					1936
										41.0317				30.6918			636					638
										7.97522				35.8237			3696					609
										11.4791				28.3422			1593					1652
										46.9162				36.8673			2640					2992
										14.2833				22.9207			354					1711
										11.2086				19.7052			4092					3481
										31.6604				17.5061			3717					885
										12.4326				22.3109			4928					1232
										29.9714				15.4277			2537					1508
										48.4859				62.6299			3000					2782
										13.1501				21.9453			826					1276
										17.776				16.7756			3068					2288
										18.4964				30.4853			660					4312
										11.5113				21.8626			2537					4224
										15.706				12.4614			484					885
										16.5601				30.781			660					2024
										27.1461				34.0284			1896					1862.4
										9.97172				13.1123			413					1496
										23.8887				15.8896			1672					3599
										46.9162				40.6308			354					1508
										16.9522				22.5484			3696					616
										29.0542				12.1207			3658					1170
										34.4512				3.02718			4779					528
										5.0516				9.52058			4602					286
										16.4238				21.6626			2537					1170
										11.7319				19.2525			4366					3432
										9.67679				19.2129			2640					1144
										24.1275				14.5624			968					968
										41.7793				15.1183			2112					1408
										26.806				24.0423			2950					792
										16.439				19.723			4661					910
										30.7772				20.352			968					4897
										38.3958				21.8395			968					1624
										6.08649				20.5459			2655					864
										9.54958				14.5624			413					928
										8.75265				18.8903			6952					397.7
										6.15619				5.25423			308					2301
										20.4428				30.0192			3304					2184
										31.1286				16.4821			220					2065
										22.1006				16.0457			413					880
										46.9162				41.0012			2537					1056
										20.1588				133.522			3894					455.9
										18.6914				21.8395			649					2301
										26.0999				9.52058			4189					3784
										4.70221				35.4353			2024					3068
										31.9491				18.5213			2760					1672
										12.1792				31.3613			3256					616
										9.22273				23.5599			413					528
										11.1448				2.23607			4720					2288
										20.4428				10.6951			308					3481
										37.526				32.1424			1003					2832
										15.2017				13.2538			180					880
										13.7945				48.8723			3784					2992
										51.8492				16.3483			354					638
										40.0424				20.7798			3894					1496
										14.5057				8.93995			3080					1305
										31.6604				22.4616			4661					936
										7.29959				23.0211			1056					130
										22.833				13.7096			4488					3960
										13.7285				24.6699			1760					2938
										6.08649				36.9528			2376					4224
										38.991				22.4616			924					2184
										41.0317				36.512			3696					1496
										14.9705				34.3925			968					1496
										12.6158				40.6308			2880					1056
										50.7587				35.8237			308					754
										12.4623				24.8573			3009					232
										15.0844				12.9685			1056					1274
										37.7593				24.6699			2880					264
										18.2618				2.89188			3481					2950
										43.2845				16.3483			1540					4484
										50.8082				22.663			552					1417
										10.3344				36.9528			1276					766.3
										12.6573				37.8791			2024					1862.4
										37.9105				18.8371			552					1232
										14.9705				5.76048			1062					4543
										12.1102				38.4361			6785					1200
										18.6914				1.93451			4661					1152
										28.551				22.2191			2024					182
										26.6446				1.7539			2950					2006
										13.7285				8.93995			2655					3658
										32.8655				2.68631			6952					286
										39.5287				14.3652			2596					397.7
										37.526				3.21378			2910					1128
										49.7417				16.4746			3080					843.9
										10.4045				56.5319			1232					312
										32.8655				17.046			2832					3422
										9.22273				28.3422			4779					1848
										4.70221				15.3649			440					2065
										31.6604				31.2124			1232					1296
										13.5665				26.9958			649					1176
										69.4272				13.203			3953					440
										16.7823				25.2063			2537					2992
										47.94				38.5359			4189					1584
										39.5287				20.5459			2728					1320
										16.5601				1.95573			3256					1313
										13.2609				15.3649			885					232
										18.2041				7.91035			1056					1320
										34.4512				11.5765			1470					1056
										48.4859				20.2782			1764					1624
										17.2726				34.0284			649					880
										15.3151				21.8626			968					2728
										16.9522				35.4346			3717					264
										17.2726				18.1874			2552					2353
										50.7587				18.5168			1760					1496
										22.7844				35.8692			440					3712
										50.7587				12.1207			1100					2992
										15.0844				1.93451			3520					2816
										13.3791				22.663			6952					590
										21.6049				16.1207			3953					1170
										48.6563				31.8612			3717					1649
										38.6696				19.1495			2655					1584
										15.706				3.40908			826					1232
										26.0999				12.4614			5104					616
										21.3064				53.3076			2596					4224
										32.8655				14.6996			1892					522
										14.2833				14.459			1496					766.3
										50.2406				18.8903			1760					1320
										6.93069				15.5213			354					3127
										6.95782				13.2538			748					1040
										15.0231				15.5213			4484					1320
										20.6827				3.87557			1012					3872
										29.0542				31.3613			3658					2288
										6.15619				32.7525			440					2288
										9.54958				15.3758			4488					522
										17.2726				20.7875			1672					598
										14.1668				19.9017			3608					312
										20.6827				45.2977			413					1144
										25.3113				5.8012			1003					2640
										14.6447				21.18			924					522
										24.9842				10.2103			4661					182
										13.6453				19.2374			3520					1936
										18.7332				33.7455			4928					1232
										12.6969				47.6271			180					1936
										14.3198				21.8626			2537					312
										10.3076				36.9528			1760					3872
										12.691				16.3483			3520					2158
										14.2833				2.18564			4488					3658
										37.7593				19.1495			649					1496
										10.3076				24.8573			1496					928
										47.7874				48.8723			968					988
										20.1588				31.3613			2992					616
										37.7593				40.8682			6952					2832
										12.6383				6.47185			3080					1296
										9.67679				12.1207			4602					1152
										48.6563				24.6699			1770					3784
										47.9005				16.9307			4092					616
										8.61374				17.046			413					312
										7.41045				22.5484			3304					616
										37.9105				18.0613			1829					2938
										9.72073				39.1339			4720					182
										14.1707				18.5168			2655					234
										11.5113				35.6203			2537					1408
										8.96387				47.6271			3000					232
										26.0999				96.7971			2910					1378
										6.95782				6.99071			3953					766.3
										47.94				38.3366			1188					1313
										39.9105				18.8271			2242					1056
										17.4524				30.0192			1232					649
										11.2086				17.5061			528					3432
										18.9968				13.9235			354					598
										14.1707				8.54845			616					2288
										11.7319				31.2542			1232					1092
										41.7793				14.0502			3481					504.4
										28.0338				7.91035			2552					468
										28.0338				51.4591			236					880
										14.1668				18.8271			2552					2314
										10.4045				16.1207			440					3127
										13.1501				47.5573			354					1056
										6.95782				20.352			936					792
										41.7793				38.3366			236					468
										31.3034				18.0247			236					1496
										7.41045				43.0049			1593					455.9
										13.6453				18.422			2950					1326
										9.97172				56.5319			2552					1232
										16.439				22.895			1062					522
										15.0844				20.2782			3520					616
										12.4326				13.4892			3696					3009
										12.4326				12.4235			1892					264
										15.9183				6.99071			2832					1200
										12.6158				18.422			2880					1176
														30.5795								2024
														6.22408								988
														15.1183								2728
														5.68055								3520
														18.8347								2288
														47.6899								2024
														16.7359								638
														16.4746								1232
														2.82987								2242
														64.5897								1183
														5.94608								1014
														30.4853								2728
														18.1874								984
														15.7263								864
														31.2124								910
														22.4128								616
														1.95573								1118
														44.7547								1080
														17.2091								3520
														33.8635								1368
														89.1531								3696
														13.9235								1032
														21.888								2728
														16.4821								885
														26.9958								352
														34.3925								1056
														16.0457								232
														19.2374								1056
														19.0862								2158
														19.6278								4928
														19.9017								1118
														22.9207								352
														10.2103								792
														96.7971								725
														43.5432								858
														35.8692								2782
														31.5426								1066
														45.996								928
														43.0943								1121
														24.6699								1357
														34.657								1368
														36.9528								182
														31.5426								417.1
														30.781								182
														15.7263								2891
														23.0516								638
														34.6705								1496
														19.2215								910
														29.496								880
														16.1063								1320
														14.7353								1040
														28.3422								843.9
														44.7826								3068
														5.76048								4048
														35.6203								1672
														5.25423								1176
														43.0049								3168
														8.41176								4897
														19.2129								3608
														34.4101								3696
														37.2519								2288
														19.2215								407.4
														22.4616								2392
														18.8903								609
														18.4689								130
														40.3991								3304
														16.0396								928
														2.28356								3520
														26.9958								1056
														38.4361								3658
														23.179								2314
														7.91035								880
														37.8791								1232
														14								754
														7.60724								968
														34.4101								1584
														33.8635								910
														10.5334								3245
														37.1962								1430
														10.5334								1672
														13.2246								4484
														17.046								1357
														36.9528								638
														17.046								3422
														3.92929								4484
														3.61464								2640
														14.7353								4048
														19.0862								1239
														43.0943								3245
														35.8692								1392
														13.1123								1326
														96.3225								766.3
														15.4277								2183
														31.4056								2301
														98.5015								2773
														22.3109								2288
														36.8673								4543
														48.1584								312
														13.2538								4048
														30.8948								468
														133.522								1118
														42.2795								3304
														14.459								2006
														17.085								232
														32.7525								725
														2.18564								1183
														15.4277								2024
														7.60724								1770
														47.6271								2340
														37.2519								1014
														29.496								936
														40.3991								3712
														17.0088								1770
														89.1531								2006
														31.2542								638
														42.2795								1936
														36.9639								1176
														7.60724								1770
														14								2640
														3.92929								616
														48.8723								3306
														18.5213								1496
														53.3076								1128
														37.1962								2183
														1.93451								2024
														20.7798								1121
														22.5484								232
														3.61464								3304
														13.4892								2640
														3.87557								2782
														12.4235								1305
														18.8371								3009
														18.0635								806
														13.3262								4484
														31.8612								1296
														34.407								2340
														9.57801								2992
														18.5168								528
														16.7977								3009
														2.28356								880
														48.1584								4779
														15.5213								1176
														8.54845								3960
														8.74824								3960
														22.895								3068
														31.3613								1760
														3.61464								3068
														30.4853								4224
														9.57801								1144
														31.2124								936
														16.2834								1652
														16.7756								3481
														21.9453								826
														39.1339								348
														22.4238								2314
														16.7977								1508
														22.2976								397.7
														5.58728								1652
														1.93451								528
														17.085								1711
														3.06289								2065
														14.0502								649
														13.203								338
														23.0028								1144
														36.512								4130
														18.4689								348
														14.0502								2640
														13.203								2288
														49.2853								1200
														16.4821								3306
														35.2464								1357
														35.8237								1848
														44.7547								616
														19.723								2301
														15.5598								1152
														35.4353								1305
														15.5213								2024
														36.512								667
														38.3366								522
														20.7875								2728
														33.8635								1118
														21.18								1320
														22.895								1032
														13.3277								880
														12.1207								182
														6.99071								1239
														30.6918								1357
														3.61464								1496
														31.2124								1128
														25.7112								1652
														23.179								3172
														31.2542								1496
														40.2194								1014
														16.2834								407.4
														47.6899								456
														44.9675								888
														14.7353								286
														34.6705								880
														13.9235								2992
														16.4746								2419
														30.5795								1056
														3.87557								286
														8.41176								3520
														2.28356								1496
														18.8347								1496
														47.5573								1118
														23.0211								1209
														9.57801								1320
														24.7871								504.4
														10.5087								264
														24.8573								936
														15.4042								1232
														18.1662								725
														48.1584								1056
														31.8927								1176
														3.62747								785.7
														36.8673								1936
														31.8927								3306
														6.47185								1848
														40.2194								3186
														31.4056								3304
														35.6203								1066
														23.6745								338
														15.3649								286
														34.657								2158
														22.5484								2288
														18.1874								2992
														13.2246								1092
														23.5794								1176
														11.5765								667
														35.4346								1152
														33.534								1092
														16.1063								4048
														15.8648								1378
														41.0012								2728
														31.5426								1144
														27.1537								2832
														36.9639								4048
														22.895								1305
														38.3366								1232
														17.5061								3245
														37.2519								2419
														14.3157								407.4
														14.6996								2028
														24.8573								1200
														8.54845								880
														4.02323								864
														18.8347								1056
														43.3723								888
														18.4689								4130
														18.0613								234
														2.68631								1496
														9.24484								2392
														22.4238								1056
														19.6278								754
														24.7871								1170
														47.6271								522
														1.7539								1496
														5.94056								3245
														10.5087								609
														29.496								792
														12.4235								2728
														22.4128								3886
														9.57801								792
														12.4614								2340
														16.7359								4312
														17.5224								1144
														39.1967								1272
														56.5319								2992
														19.723								3696
														34.0284								1848
														5.94056								1232
														43.0049								2992
														9.24484								3172
														23.7423								4312
														17.6391								1200
														16.1207								649
														8.74824								4576
														17.085								2288
														23.179								182
														42.2795								3068
														35.8282								1008
														43.5432								609
														38.4361								1368
														8.95427								1080
														20.2782								3168
														40.6308								936
														31.5426								1408
														47.5573								3696
														22.663								4576
														43.0943								1848
														16.7977								792
														31.3613								1176
														24.8573								1118
														6.22408								3432
														15.5213								2024
														40.8682								1176
														22.4616								3608
														13.1123								1770
														14.6623								725
														35.4353								2596
														21.18								504.4
														18.0613								1144
														21.888								522
														5.94056								407.4
														49.2853								3696
														15.4042								792
														15.8648								4048
														43.619								264
														17.0088								3696
														18.0247								1272
														14.7353								1232
														5.94056								1378
														18.4689								3422
														22.4238								2158

## Sheet: Figure 3
Panel A	SAXS Curve			Panel B	CD Spectra					Panel C	ThT Spectra					Panel D	WAXS
q	ILLIIM 1 mg/mL	RNYIAQVD 1 mg/mL		Wavelength (nm)	ILLIIM 1 mg/mL	RNYIAQVD 1 mg/mL	ILLIIM 5 mg/mL	RNYIAQVD 5 mg/mL		Time (min)	ILLIIM 1 mg/mL	RNYIAQVD 1 mg/mL	ILLIIM 5 mg/mL	RNYIAQVD 5 mg/mL		q	ILLIIM 1 mg/mL	RNYIAQVD 1 mg/mL
0.00188	0	0.00188		260	1.809	0.49	4.797	0.789		0	29	29	29	29		0.02274	18171.5	42942.4
0.00217	26631.7	0.00217		259.5	1.83133	0.45167	4.821	0.88967		10	151.507	129.867	208.32	888.44		0.02577	13431.8	25769.8
0.00246	21287.7	0.00246		259	1.7612	0.5074	4.8966	0.8786		30	170.314	192.495	262.705	1078.69		0.0288	10293.5	16169.2
0.00274	16575.2	0.00274		258.5	1.685	0.40386	4.90571	0.83857		60	183.048	244.352	304.952	1213.19		0.03183	8032.18	10601.9
0.00303	12808.6	0.00303		258	1.64667	0.42344	4.92844	0.87711		90	170.6	273.362	309.952	1142.77		0.03487	6492.61	7297.49
0.00332	9997.66	0.00332		257.5	1.66455	0.43364	5.02845	0.91718		135	169.762	301.943	314.59	1061.83		0.0379	5297.74	5227.69
0.00361	7920.69	0.00361		257	1.63945	0.40555	5.06882	0.91127		150	173.4	302.857	314.181	986.171		0.04093	4414.95	3903.76
0.0039	6365.36	0.0039		256.5	1.63745	0.39827	5.18664	0.90655		180	173.076	285.762	313.181	902.186		0.04396	3750.59	2976.67
0.00419	5174.41	0.00419		256	1.59673	0.38864	5.23145	0.87345		210	173.076	269.305	312.962	834.643		0.04699	3227.93	2376.82
0.00448	4247.87	0.00448		255.5	1.562	0.35327	5.25182	0.83182		240	171.305	252.39	314.876	781.886		0.05002	2775.78	1884.65
0.00477	3527.52	0.00477		255	1.57445	0.32864	5.34745	0.833		270	161.6	236.64	318.827	715.96		0.05306	2427.29	1553.77
0.00506	2954.08	0.00506		254.5	1.58191	0.337	5.44227	0.83118		300	177.667	243.333	331.667	704		0.05609	2124.72	1287.66
0.00535	2499.27	0.00535		254	1.58082	0.35345	5.52918	0.82155								0.05912	1898.52	1082.89
0.00563	2131.52	0.00563		253.5	1.60727	0.33755	5.61936	0.79464								0.06215	1680.75	903.149
0.00592	1847.81	0.00592		253	1.63155	0.32318	5.73691	0.77518								0.06518	1498.5	796.708
0.00621	1601.02	0.00621		252.5	1.62818	0.31909	5.79527	0.75891								0.06821	1320.92	679.67
0.0065	1397.88	0.0065		252	1.58609	0.25545	5.83718	0.67964								0.07124	1218.36	613.765
0.00679	1236.57	0.00679		251.5	1.60291	0.25573	5.92664	0.66045								0.07428	1087.4	549.26
0.00708	1109.73	0.00708		251	1.59473	0.241	5.92845	0.67145								0.07731	992.353	485.744
0.00737	987.338	0.00737		250.5	1.62136	0.23882	5.95945	0.68182								0.08034	896.532	443.283
0.00766	890.738	0.00766		250	1.61964	0.19955	6.006	0.68591								0.08337	815.253	408.142
0.00795	795.211	0.00795		249.5	1.59145	0.16455	6.00245	0.68891								0.0864	746.082	382.37
0.00823	721.683	0.00823		249	1.59336	0.16345	6.02891	0.69536								0.08943	689.932	340.732
0.00852	656.955	0.00852		248.5	1.58991	0.12136	5.96564	0.66882								0.09246	643.153	316.935
0.00881	596.879	0.00881		248	1.54964	0.08164	5.91709	0.61955								0.09549	599.381	312.145
0.0091	548.029	0.0091		247.5	1.52155	0.05136	5.85264	0.59327								0.09852	543.032	286.946
0.00939	500.688	0.00939		247	1.52664	0.046	5.79736	0.57145								0.10156	501.173	284.568
0.00968	463.306	0.00968		246.5	1.518	0.029	5.70436	0.57336								0.10459	474.249	260.539
0.00997	432.138	0.00997		246	1.50582	-0.01109	5.57809	0.55227								0.10762	443.779	257.72
0.01026	400.72	0.01026		245.5	1.48736	-0.05073	5.45255	0.50355								0.11065	413.807	241.842
0.01055	374.703	0.01055		245	1.44927	-0.11409	5.32645	0.433								0.11368	386.351	237.294
0.01084	348.667	0.01084		244.5	1.42518	-0.16736	5.147	0.38909								0.11671	376.177	234.812
0.01112	327.088	0.01112		244	1.42982	-0.20045	4.93409	0.35918								0.11974	356.99	234.382
0.01141	306.3	0.01141		243.5	1.38982	-0.29427	4.67264	0.295								0.12277	333.728	216.696
0.0117	288.343	0.0117		243	1.34173	-0.33736	4.39436	0.28718								0.1258	321.848	209.458
0.01199	270.763	0.01199		242.5	1.342	-0.415	4.01282	0.27991								0.12883	311.202	210.977
0.01228	253.942	0.01228		242	1.29527	-0.51991	3.60464	0.21027								0.13186	297.428	204.849
0.01257	240.132	0.01257		241.5	1.278	-0.61382	3.167	0.17045								0.13489	286.339	205.882
0.01286	225.957	0.01286		241	1.26291	-0.68664	2.66509	0.12573								0.13792	278.443	205.252
0.01315	213.647	0.01315		240.5	1.22236	-0.75291	2.12445	0.09127								0.14095	270.435	197.709
0.01344	202.208	0.01344		240	1.17545	-0.848	1.55191	0.01891								0.14398	267.718	198.636
0.01372	193.891	0.01372		239.5	1.13382	-0.93291	0.90209	-0.00273								0.14701	246.203	184.469
0.01401	183.6	0.01401		239	1.115	-0.99309	0.23382	-0.033								0.15004	243.776	193.278
0.0143	173.082	0.0143		238.5	1.05582	-1.08955	-0.50255	-0.12545								0.15307	240.517	189.869
0.01459	165.213	0.01459		238	1.022	-1.16518	-1.261	-0.16455								0.1561	235.528	184.012
0.01488	158.068	0.01488		237.5	0.96509	-1.26464	-2.03018	-0.26027								0.15913	227.826	179.523
0.01517	151.207	0.01517		237	0.856	-1.35491	-2.77873	-0.37018								0.16216	218.612	183.136
0.01546	144.85	0.01546		236.5	0.79264	-1.42664	-3.58155	-0.41845								0.16519	218.922	182.513
0.01575	138.889	0.01575		236	0.65573	-1.53055	-4.39618	-0.52318								0.16822	218.318	183.601
0.01604	131.942	0.01604		235.5	0.54873	-1.62009	-5.22082	-0.57545								0.17125	221.981	172.865
0.01633	126.472	0.01633		235	0.427	-1.72145	-6.06755	-0.67409								0.17428	213.324	176.906
0.01661	120.896	0.01661		234.5	0.32845	-1.81045	-6.88927	-0.75855								0.17731	212.371	173.184
0.0169	115.783	0.0169		234	0.20836	-1.913	-7.68827	-0.85091								0.18033	205.05	173.484
0.01719	110.427	0.01719		233.5	0.09345	-2.02982	-8.46427	-0.95564								0.18336	206.406	163.472
0.01748	106.654	0.01748		233	-0.02455	-2.17091	-9.18309	-1.05982								0.18639	207.601	175.426
0.01777	101.939	0.01777		232.5	-0.16009	-2.31918	-9.89	-1.177								0.18942	204.684	177.458
0.01806	97.3882	0.01806		232	-0.261	-2.47227	-10.5793	-1.24736								0.19245	196.32	184.961
0.01835	92.8634	0.01835		231.5	-0.37709	-2.64309	-11.1887	-1.34691								0.19548	198.888	193.644
0.01864	89.3713	0.01864		231	-0.45318	-2.77845	-11.6803	-1.47082								0.19851	203.763	199.841
0.01893	84.9008	0.01893		230.5	-0.56991	-2.93791	-12.2018	-1.60173								0.20153	196.029	192.751
0.01921	82.1156	0.01921		230	-0.67373	-3.11173	-12.6103	-1.74064								0.20456	192.238	185.321
0.0195	78.9708	0.0195		229.5	-0.76355	-3.31573	-12.899	-1.89745								0.20759	193.799	184.225
0.01979	75.8709	0.01979		229	-0.83373	-3.50609	-13.1503	-2.03773								0.21062	194.607	176.589
0.02008	73.781	0.02008		228.5	-0.92136	-3.73845	-13.2882	-2.20182								0.21364	187.346	176.692
0.02037	70.5175	0.02037		228	-0.97618	-3.94745	-13.3599	-2.38964								0.21667	193.974	177.608
0.02066	67.7673	0.02066		227.5	-1.05036	-4.15318	-13.3621	-2.54091								0.2197	191.622	168.39
0.02095	65.5676	0.02095		227	-1.08891	-4.328	-13.1696	-2.70964								0.22273	190.904	168.413
0.02124	63.4174	0.02124		226.5	-1.11855	-4.55309	-12.8786	-2.94327								0.22575	191.556	174.826
0.02153	61.3181	0.02153		226	-1.09664	-4.72055	-12.5576	-3.10291								0.22878	186.625	175.131
0.02182	59.1124	0.02182		225.5	-1.12727	-4.93673	-12.1228	-3.26727								0.23181	184.523	172.992
0.0221	56.7257	0.0221		225	-1.10255	-5.15745	-11.5854	-3.45109								0.23484	189.995	164.065
0.02239	54.7816	0.02239		224.5	-1.07618	-5.39191	-10.9202	-3.64791								0.23786	190.908	169.884
0.02268	53.452	0.02268		224	-0.99773	-5.61455	-10.1789	-3.81727								0.24089	188.18	166.52
0.02297	51.9483	0.02297		223.5	-0.98418	-5.84082	-9.35582	-4.03936								0.24391	186.293	165.51
0.02326	49.8861	0.02326		223	-0.87027	-6.04473	-8.43818	-4.22364								0.24694	182.969	165.132
0.02355	48.5453	0.02355		222.5	-0.82745	-6.27945	-7.47427	-4.39564								0.24997	184.064	164.867
0.02384	46.7652	0.02384		222	-0.67173	-6.47864	-6.42745	-4.59127								0.25299	182.663	158.943
0.02413	45.5803	0.02413		221.5	-0.54336	-6.70055	-5.46527	-4.76064								0.25602	187.137	160.765
0.02442	44.0698	0.02442		221	-0.398	-6.85018	-4.265	-4.873								0.25904	180.896	160.159
0.0247	42.771	0.0247		220.5	-0.27709	-7.04255	-3.02773	-5.027								0.26207	186.035	155.857
0.02499	41.6326	0.02499		220	-0.09336	-7.23009	-1.87173	-5.15409								0.2651	183.207	165.209
0.02528	40.391	0.02528		219.5	0.13073	-7.37873	-0.62427	-5.26645								0.26812	181.695	157.22
0.02557	39.0921	0.02557		219	0.37191	-7.51864	0.63518	-5.39964								0.27115	176.329	150.888
0.02586	38.3199	0.02586		218.5	0.61191	-7.59436	1.81073	-5.44827								0.27417	183.757	159.941
0.02615	37.1058	0.02615		218	0.89809	-7.70291	2.93664	-5.51273								0.2772	180.583	157.234
0.02644	36.3604	0.02644		217.5	1.12955	-7.79182	4.08118	-5.61082								0.28022	180.106	151.9
0.02673	34.9205	0.02673		217	1.44645	-7.88591	5.28627	-5.656								0.28325	180.017	155.963
0.02702	33.9771	0.02702		216.5	1.74391	-7.94473	6.41282	-5.64327								0.28627	179.827	152.619
0.02731	32.9413	0.02731		216	2.07364	-8.03009	7.55145	-5.69645								0.28929	183.693	150.599
0.02759	32.2143	0.02759		215.5	2.388	-8.12818	8.48818	-5.75382								0.29232	179.823	151.764
0.02788	31.6647	0.02788		215	2.72745	-8.17045	9.52409	-5.79355								0.29534	182.617	157.025
0.02817	30.8003	0.02817		214.5	3.018	-8.24755	10.4306	-5.86691								0.29837	180.903	153.634
0.02846	29.9801	0.02846		214	3.30945	-8.34509	11.3194	-5.93318								0.30139	181.486	152.178
0.02875	29.415	0.02875		213.5	3.61873	-8.38718	12.0838	-5.962								0.30441	184.472	162.568
0.02904	28.5917	0.02904		213	3.88782	-8.59618	12.8953	-6.08091								0.30744	174.909	149.47
0.02933	28.1476	0.02933		212.5	4.20636	-8.76255	13.6267	-6.15045								0.31046	175.77	157.328
0.02962	27.3716	0.02962		212	4.49573	-8.94564	14.3758	-6.214								0.31348	175.894	156.882
0.02991	26.6569	0.02991		211.5	4.78682	-9.15036	14.9876	-6.34936								0.3165	174.587	145.034
0.03019	25.9948	0.03019		211	5.06882	-9.37473	15.6322	-6.52636								0.31953	177.728	153.406
0.03048	25.3779	0.03048		210.5	5.35318	-9.63673	16.0966	-6.67455								0.32255	179.722	159.187
0.03077	25.2137	0.03077		210	5.61545	-10.0007	16.5947	-6.93109								0.32557	178.657	160.748
0.03106	24.3381	0.03106		209.5	5.88827	-10.4244	16.8616	-7.21936								0.32859	173.702	147.054
0.03135	23.7644	0.03135		209	6.15	-10.792	17.1781	-7.51055								0.33161	179.582	149.773
0.03164	23.4588	0.03164		208.5	6.38036	-11.2699	17.4097	-7.81009								0.33464	173.011	154.041
0.03193	22.849	0.03193		208	6.54736	-11.8309	17.5003	-8.21045								0.33766	176.137	151.678
0.03222	22.3593	0.03222		207.5	6.776	-12.2481	17.6476	-8.533								0.34068	175.06	154.441
0.03251	22.1254	0.03251		207	6.89	-12.7945	17.6491	-8.89018								0.3437	174.72	153.782
0.03279	21.5801	0.03279		206.5	6.99091	-13.3398	17.4553	-9.29991								0.34672	172.908	148.867
0.03308	21.0099	0.03308		206	7.12773	-13.813	17.1878	-9.67436								0.34974	174.163	151.169
0.03337	20.8057	0.03337		205.5	7.15164	-14.3266	16.8818	-10.154								0.35276	175.475	153.722
0.03366	20.5325	0.03366		205	7.18882	-14.7553	16.6294	-10.5966								0.35578	178.535	153.774
0.03395	20.0498	0.03395		204.5	7.12609	-15.1333	16.228	-10.9784								0.3588	177.916	151.63
0.03424	19.6501	0.03424		204	7.05655	-15.4393	15.6965	-11.3252								0.36182	171.6	153.201
0.03453	19.2628	0.03453		203.5	7.01064	-15.6476	15.1707	-11.5176								0.36484	175.756	157.912
0.03482	18.6131	0.03482		203	6.92736	-15.5149	14.5855	-11.7166								0.36786	170.618	160.843
0.03511	18.3492	0.03511		202.5	6.84455	-15.3759	14.1792	-11.8697								0.37088	174.208	161.773
0.0354	18.1721	0.0354		202	6.693	-14.5921	13.5762	-11.7621								0.3739	174.519	174.296
0.03568	17.8703	0.03568		201.5	6.50918	-13.7524	12.8579	-11.837								0.37692	171.086	179.908
0.03597	17.2887	0.03597		201	6.42755	-12.427	12.2066	-11.6099								0.37994	172.355	200.434
0.03626	17.2482	0.03626		200.5	6.19764	-11.1874	11.5509	-11.0371								0.38296	175.939	230.387
0.03655	16.9926	0.03655		200	6.068	-9.83364	10.8986	-10.2982								0.38597	176.507	271.828
0.03684	16.3637	0.03684		199.5	5.86782	-7.97873	10.1435	-9.41964								0.38899	173.624	272.627
0.03713	16.0934	0.03713		199	5.63082	-6.48264	8.66209	-8.64973								0.39201	174.138	235.604
0.03742	16.0294	0.03742		198.5	5.28827	-5.10145	7.238	-7.62773								0.39503	175.597	194.628
0.03771	15.7502	0.03771		198	4.348	-3.55145	4.65518	-6.83427								0.39804	179.232	180.152
0.038	15.5382	0.038		197.5	2.31945	-2.03364	2.58864	-6.21827								0.40106	173.973	162.12
0.03828	15.2172	0.03828		197	-0.27927	-0.14582	0.14373	-4.79345								0.40408	176.8	160.678
0.03857	14.7966	0.03857		196.5	-3.40364	1.05355	-2.01591	-4.12327								0.4071	176.981	154.477
0.03886	14.5185	0.03886		196	-6.78591	1.98855	-4.47218	-3.50445								0.41011	176.704	158.453
0.03915	14.2192	0.03915		195.5	-9.50727	2.847	-6.41582	-2.97627								0.41313	174.959	169.513
0.03944	14.0132	0.03944		195	-12.0652	2.97173	-8.00918	-2.22818								0.41614	179.009	184.477
0.03973	14.0457	0.03973		194.5	-14.5298	3.72936	-9.98891	-1.58291								0.41916	174.926	204.516
0.04002	13.6783	0.04002		194	-16.9234	4.06909	-11.8204	-0.90673								0.42218	179.668	229.109
0.04031	13.57	0.04031		193.5	-19.7188	4.276	-13.1058	-1.063								0.42519	179.337	225.152
0.0406	13.1361	0.0406		193	-23.0826	4.34945	-14.6253	-1.09291								0.42821	176.956	197.3
0.04089	13.2322	0.04089		192.5	-26.0141	4.65489	-14.7868	-0.449								0.43122	177.776	173.245
0.04117	12.7031	0.04117		192	-26.2036	3.851	-15.1271	-0.833								0.43423	177.326	155.316
0.04146	12.4957	0.04146		191.5	-25.4386	3.1094	-14.8424	0.3952								0.43725	179.226	155.516
0.04175	12.3658	0.04175		191	-27.563	3.237	-16.848	-1.23833								0.44026	180.993	150.228
0.04204	12.116	0.04204		190.5	-34.353	-0.241	-20.338	-2.098								0.44328	180.202	149.489
0.04233	11.8582	0.04233														0.44629	177.183	145.168
0.04262	11.9221	0.04262														0.4493	178.705	152.114
0.04291	11.561	0.04291														0.45232	179.896	141.716
0.0432	11.4689	0.0432														0.45533	179.529	143.459
0.04349	11.4015	0.04349														0.45834	176.772	138.718
0.04377	11.0239	0.04377														0.46136	178.074	142.039
0.04406	10.923	0.04406														0.46437	181.516	145.811
0.04435	10.9555	0.04435														0.46738	181.555	144.92
0.04464	10.6634	0.04464														0.47039	181.324	146.636
0.04493	10.7101	0.04493														0.4734	181.476	144.786
0.04522	10.3052	0.04522														0.47641	184.192	149.53
0.04551	10.2342	0.04551														0.47942	187.841	149.757
0.0458	10.1452	0.0458														0.48243	181.849	148.385
0.04609	10.2353	0.04609														0.48544	183.375	148.715
0.04637	9.87408	0.04637														0.48845	187.391	147.51
0.04666	9.76996	0.04666														0.49146	186.158	145.195
0.04695	9.58606	0.04695														0.49447	190.023	149.002
0.04724	9.48233	0.04724														0.49748	187.962	141.881
0.04753	9.56142	0.04753														0.50049	187.457	147.259
0.04782	9.35612	0.04782														0.5035	187.385	141.469
0.04811	9.14245	0.04811														0.50651	190.648	142.301
0.0484	9.08155	0.0484														0.50952	191.247	141.939
0.04869	9.04553	0.04869														0.51252	192.446	141.785
0.04897	8.90259	0.04897														0.51553	198.102	154.33
0.04926	8.66992	0.04926														0.51854	193.437	149.482
0.04955	8.61472	0.04955														0.52155	195.124	147.829
0.04984	8.49498	0.04984														0.52455	196.237	146.631
0.05013	8.33797	0.05013														0.52756	195.904	152.406
0.05042	8.40095	0.05042														0.53057	197.132	157.779
0.05071	8.3106	0.05071														0.53357	204.742	155.706
0.051	8.26571	0.051														0.53658	208.636	172.731
0.05129	7.94394	0.05129														0.53958	209.541	171.655
0.05158	7.92628	0.05158														0.54259	217.322	165.191
0.05186	7.83403	0.05186														0.54559	223.873	162.234
0.05215	7.79361	0.05215														0.5486	243.846	158.889
0.05244	7.6956	0.05244														0.5516	272.508	152.577
0.05273	7.61879	0.05273														0.5546	369.267	154.184
0.05302	7.4361	0.05302														0.55761	666.564	152.235
0.05331	7.33589	0.05331														0.56061	1223.95	146.894
0.0536	7.15933	0.0536														0.56361	1489.38	149.44
0.05389	7.19758	0.05389														0.56662	1083.23	150.284
0.05418	6.99301	0.05418														0.56962	591.893	153.009
0.05446	7.07034	0.05446														0.57262	377.636	147.184
0.05475	7.0599	0.05475														0.57562	303.118	153.557
0.05504	6.74468	0.05504														0.57862	264.464	160.827
0.05533	6.76782	0.05533														0.58162	251.052	165.155
0.05562	6.78003	0.05562														0.58462	240.491	159.827
0.05591	6.65836	0.05591														0.58762	235.287	158.641
0.0562	6.51378	0.0562														0.59062	225.87	151.257
0.05649	6.56044	0.05649														0.59362	225.837	153.651
0.05678	6.49296	0.05678														0.59662	224.184	155.661
0.05706	6.44172	0.05706														0.59962	223.211	157.671
0.05735	6.46085	0.05735														0.60262	223.694	155.21
0.05764	6.10602	0.05764														0.60562	221.29	153.151
0.05793	6.32221	0.05793														0.60862	219.488	156.667
0.05822	6.2262	0.05822														0.61161	226.526	165.189
0.05851	6.0175	0.05851														0.61461	221.222	162.706
0.0588	6.0751	0.0588														0.61761	223.672	158.577
0.05909	5.99798	0.05909														0.6206	225.641	150.475
0.05938	5.84869	0.05938														0.6236	233.001	155.897
0.05966	5.8209	0.05966														0.6266	231.756	153.259
0.05995	5.83552	0.05995														0.62959	231.302	151.228
0.06024	5.76438	0.06024														0.63259	233.427	153.821
0.06053	5.5951	0.06053														0.63558	232.265	156.1
0.06082	5.63165	0.06082														0.63858	229.086	156.969
0.06111	5.44314	0.06111														0.64157	230.051	152.45
0.0614	5.45672	0.0614														0.64457	226.758	149.921
0.06169	5.50411	0.06169														0.64756	229.042	154.021
0.06198	5.36291	0.06198														0.65055	227.029	155.374
0.06227	5.47033	0.06227														0.65354	227.714	155.415
0.06255	5.373	0.06255														0.65654	225.797	154.085
0.06284	5.40259	0.06284														0.65953	228.725	157.797
0.06313	5.19277	0.06313														0.66252	229.019	163.153
0.06342	5.13233	0.06342														0.66551	233.43	156.869
0.06371	5.20173	0.06371														0.6685	233.008	158.419
0.064	5.05837	0.064														0.67149	236.049	164.329
0.06429	5.05812	0.06429														0.67448	233.723	168.225
0.06458	5.01532	0.06458														0.67747	232.562	159.711
0.06487	4.98331	0.06487														0.68046	234.381	170.181
0.06515	4.80191	0.06515														0.68345	235.127	181.43
0.06544	4.83063	0.06544														0.68644	238.087	186.857
0.06573	4.84674	0.06573														0.68943	237.779	200.484
0.06602	4.7063	0.06602														0.69242	241.827	205.308
0.06631	4.78966	0.06631														0.6954	242.403	196.837
0.0666	4.61368	0.0666														0.69839	239.485	186.849
0.06689	4.71429	0.06689														0.70138	243.76	172.072
0.06718	4.54581	0.06718														0.70437	244.821	172.474
0.06747	4.51566	0.06747														0.70735	241.218	168.844
0.06775	4.41502	0.06775														0.71034	250.452	163.165
0.06804	4.41637	0.06804														0.71332	246.196	160.969
0.06833	4.47773	0.06833														0.71631	252.739	165.681
0.06862	4.37038	0.06862														0.71929	252.46	163.226
0.06891	4.26134	0.06891														0.72228	252.767	172.34
0.0692	4.36358	0.0692														0.72526	257.472	166.406
0.06949	4.2785	0.06949														0.72824	255.892	172.149
0.06978	4.28905	0.06978														0.73123	254.47	174.279
0.07007	4.26007	0.07007														0.73421	260.283	175.534
0.07035	4.23298	0.07035														0.73719	262.108	182.173
0.07064	4.13205	0.07064														0.74017	260.141	194.101
0.07093	4.05624	0.07093														0.74315	261.135	208.018
0.07122	4.0197	0.07122														0.74613	259.479	243.182
0.07151	3.96425	0.07151														0.74912	258.605	305.71
0.0718	3.97279	0.0718														0.7521	257.294	414.646
0.07209	3.96882	0.07209														0.75508	263.485	547.586
0.07238	3.99488	0.07238														0.75805	257.704	622.747
0.07267	3.96579	0.07267														0.76103	262.418	548.271
0.07295	3.90785	0.07295														0.76401	265.954	404.4
0.07324	3.72401	0.07324														0.76699	262.949	307.369
0.07353	3.81335	0.07353														0.76997	264.84	256.607
0.07382	3.81593	0.07382														0.77294	269.665	239.751
0.07411	3.66678	0.07411														0.77592	266.48	229.057
0.0744	3.61153	0.0744														0.7789	268.035	215.605
0.07469	3.70071	0.07469														0.78187	267.12	200.502
0.07498	3.63503	0.07498														0.78485	273.062	189.511
0.07527	3.68257	0.07527														0.78782	273.301	183.778
0.07555	3.66994	0.07555														0.7908	271.867	182.175
0.07584	3.42179	0.07584														0.79377	272.434	176.045
0.07613	3.60393	0.07613														0.79675	272.873	174.471
0.07642	3.67126	0.07642														0.79972	274.173	177.398
0.07671	3.5331	0.07671														0.80269	277.013	167.54
0.077	3.35502	0.077														0.80567	280.342	167.339
0.07729	3.33106	0.07729														0.80864	274.347	173.352
0.07758	3.4812	0.07758														0.81161	277.881	178.704
0.07787	3.32836	0.07787														0.81458	278.413	174.987
0.07815	3.36795	0.07815														0.81755	280.828	172.429
0.07844	3.33611	0.07844														0.82052	277.574	173.389
0.07873	3.34315	0.07873														0.82349	285.499	177.454
0.07902	3.3082	0.07902														0.82646	280.147	172.908
0.07931	3.33253	0.07931														0.82943	283.273	167.371
0.0796	3.22926	0.0796														0.8324	282.135	175.667
0.07989	3.25014	0.07989														0.83537	285.239	170.583
0.08018	3.32824	0.08018														0.83833	286.16	177.579
0.08047	3.13635	0.08047														0.8413	287.849	176.801
0.08075	3.11308	0.08075														0.84427	286.84	175.799
0.08104	3.22996	0.08104														0.84723	290.563	180.593
0.08133	3.0041	0.08133														0.8502	291.348	179.355
0.08162	3.10637	0.08162														0.85317	289.062	176.52
0.08191	3.07985	0.08191														0.85613	293.014	182.336
0.0822	3.03741	0.0822														0.8591	293.408	177.533
0.08249	3.05006	0.08249														0.86206	293.65	189.285
0.08278	3.04025	0.08278														0.86502	293.609	184.359
0.08307	3.07497	0.08307														0.86799	294.785	178.621
0.08335	2.84382	0.08335														0.87095	295.761	179.953
0.08364	3.03264	0.08364														0.87391	294.459	175.949
0.08393	2.85468	0.08393														0.87687	301.134	183.662
0.08422	2.81212	0.08422														0.87983	300.426	177.178
0.08451	2.89416	0.08451														0.88279	298.827	176.14
0.0848	2.79234	0.0848														0.88575	295.953	182.868
0.08509	2.70812	0.08509														0.88871	298.444	177.196
0.08538	2.95547	0.08538														0.89167	303.084	178.328
0.08567	2.82312	0.08567														0.89463	305.863	183.093
0.08595	2.81064	0.08595														0.89759	304.783	180.999
0.08624	2.80875	0.08624														0.90055	303.968	180.094
0.08653	2.79341	0.08653														0.90351	307.156	181.887
0.08682	2.74349	0.08682														0.90646	304.757	183.454
0.08711	2.77049	0.08711														0.90942	309.415	183.113
0.0874	2.64818	0.0874														0.91237	308.956	184.227
0.08769	2.68572	0.08769														0.91533	307.623	182.62
0.08798	2.7091	0.08798														0.91828	308.164	183.13
0.08827	2.62371	0.08827														0.92124	312.884	188.613
0.08855	2.64844	0.08855														0.92419	312.238	190.403
0.08884	2.58588	0.08884														0.92715	315.768	189.576
0.08913	2.61043	0.08913														0.9301	312.891	191.674
0.08942	2.68062	0.08942														0.93305	314.276	182.953
0.08971	2.57491	0.08971														0.936	319.621	185.869
0.09	2.47623	0.09														0.93895	314.929	188.651
0.09029	2.49203	0.09029														0.94191	317.471	190.439
0.09058	2.47808	0.09058														0.94486	315.903	194.564
0.09087	2.4913	0.09087														0.94781	318.325	192.465
0.09115	2.44427	0.09115														0.95076	320.51	195.535
0.09144	2.53637	0.09144														0.9537	322.139	199.403
0.09173	2.48905	0.09173														0.95665	322.74	192.144
0.09202	2.48658	0.09202														0.9596	322.608	188.773
0.09231	2.48698	0.09231														0.96255	325.775	192.619
0.0926	2.26442	0.0926														0.96549	322.16	192.138
0.09289	2.31174	0.09289														0.96844	328.632	190.784
0.09318	2.45395	0.09318														0.97139	324.936	193.1
0.09347	2.53406	0.09347														0.97433	324.909	187.567
0.09375	2.42169	0.09375														0.97728	325.687	187.988
0.09404	2.37098	0.09404														0.98022	325.704	194.785
0.09433	2.25973	0.09433														0.98316	327.113	192.916
0.09462	2.20109	0.09462														0.98611	330.578	193.486
0.09491	2.31168	0.09491														0.98905	336.782	196.311
0.0952	2.18614	0.0952														0.99199	334.82	196.478
0.09549	2.21186	0.09549														0.99493	333.473	194.236
0.09578	2.4052	0.09578														0.99788	334.823	195.935
0.09607	2.34282	0.09607														1.00082	341.046	201.128
0.09635	2.29549	0.09635														1.00376	332.073	191.229
0.09664	2.12015	0.09664														1.0067	336.451	198.038
0.09693	2.10681	0.09693														1.00963	335.075	194.526
0.09722	2.20591	0.09722														1.01257	343.326	200.722
0.09751	2.20143	0.09751														1.01551	338.404	198.317
0.0978	2.33674	0.0978														1.01845	343.054	201.312
0.09809	2.27173	0.09809														1.02138	340.218	195.282
0.09838	2.28625	0.09838														1.02432	345.93	200.834
0.09866	2.27836	0.09866														1.02726	350.117	198.898
0.09895	2.10169	0.09895														1.03019	346.074	206.995
0.09924	2.18402	0.09924														1.03313	349.078	208.15
0.09953	2.02796	0.09953														1.03606	351.384	216.242
0.09982	2.15155	0.09982														1.03899	352.99	210.262
0.10011	2.08398	0.10011														1.04193	352.807	215.851
0.1004	2.07478	0.1004														1.04486	356.402	208.967
0.10069	2.13699	0.10069														1.04779	357.007	209.247
0.10098	2.04111	0.10098														1.05072	356.052	209.634
0.10126	2.01788	0.10126														1.05365	362.378	207.363
0.10155	1.93194	0.10155														1.05658	361.242	205.014
0.10184	2.17463	0.10184														1.05951	359.982	205.847
0.10213	1.91576	0.10213														1.06244	368.504	210.626
0.10242	2.04069	0.10242														1.06537	363.408	210.757
0.10271	1.99059	0.10271														1.0683	364.81	214.852
0.103	2.00199	0.103														1.07123	368.642	216.414
0.10329	1.92455	0.10329														1.07415	366.762	215.02
0.10358	1.93779	0.10358														1.07708	374.36	225.06
0.10386	1.89117	0.10386														1.08	372.955	230.321
0.10415	2.0148	0.10415														1.08293	371.04	218.458
0.10444	1.87173	0.10444														1.08585	376.582	221.831
0.10473	1.90769	0.10473														1.08878	377.247	220.461
0.10502	1.95539	0.10502														1.0917	378.047	217.406
0.10531	2.00385	0.10531														1.09462	378.986	213.03
0.1056	1.8697	0.1056														1.09755	384.955	212.881
0.10589	1.92512	0.10589														1.10047	393.746	217.611
0.10618	1.91261	0.10618														1.10339	390.152	214.412
0.10646	1.83786	0.10646														1.10631	388.501	217.138
0.10675	1.81258	0.10675														1.10923	389.795	214.852
0.10704	1.96314	0.10704														1.11215	394.879	221.148
0.10733	1.91097	0.10733														1.11507	402.714	221.807
0.10762	1.91781	0.10762														1.11798	410.48	223.883
0.10791	1.86352	0.10791														1.1209	419.537	233.143
0.1082	1.94064	0.1082														1.12382	428.677	221.781
0.10849	1.81858	0.10849														1.12674	430.235	225.821
0.10877	1.85138	0.10877														1.12965	422.932	227.264
0.10906	1.74664	0.10906														1.13257	420.939	237.707
0.10935	1.90903	0.10935														1.13548	413.341	225.184
0.10964	1.87423	0.10964														1.1384	419.24	234.795
0.10993	1.73584	0.10993														1.14131	416.999	235.155
0.11022	1.8011	0.11022														1.14422	422.559	239.219
0.11051	1.79599	0.11051														1.14713	422.685	239.31
0.1108	1.93635	0.1108														1.15005	425.591	241.471
0.11109	1.78952	0.11109														1.15296	431.234	249.398
0.11137	1.82534	0.11137														1.15587	431.125	249.151
0.11166	1.831	0.11166														1.15878	444.317	252.701
0.11195	1.75874	0.11195														1.16169	443.432	262.855
0.11224	1.73341	0.11224														1.16459	450.093	256.578
0.11253	1.82388	0.11253														1.1675	457.342	254.17
0.11282	1.78789	0.11282														1.17041	468.505	250.623
0.11311	1.7605	0.11311														1.17332	475.455	247.655
0.1134	1.83267	0.1134														1.17622	485.205	243.885
0.11368	1.78437	0.11368														1.17913	490.975	247.066
0.11397	1.63733	0.11397														1.18203	496.46	236.092
0.11426	1.54081	0.11426														1.18494	495.971	255.109
0.11455	1.63303	0.11455														1.18784	493.655	249.858
0.11484	1.6884	0.11484														1.19074	494.122	254.63
0.11513	1.53444	0.11513														1.19365	490.069	253.052
0.11542	1.72425	0.11542														1.19655	493.87	258.2
0.11571	1.58728	0.11571														1.19945	487.249	255.574
0.116	1.65892	0.116														1.20235	489.507	261.569
0.11628	1.64847	0.11628														1.20525	485.049	262.998
0.11657	1.71723	0.11657														1.20815	491.385	262.587
0.11686	1.78266	0.11686														1.21105	491.325	278.75
0.11715	1.68775	0.11715														1.21394	488.014	273.674
0.11744	1.75814	0.11744														1.21684	488.326	293.166
0.11773	1.4553	0.11773														1.21974	493.511	307.178
0.11802	1.67418	0.11802														1.22263	500.009	331.002
0.11831	1.68896	0.11831														1.22553	496.354	327.33
0.11859	1.60814	0.11859														1.22843	497.12	305.327
0.11888	1.63385	0.11888														1.23132	500.507	302.943
0.11917	1.7338	0.11917														1.23421	503.824	295.2
0.11946	1.62658	0.11946														1.23711	503.379	286.425
0.11975	1.4919	0.11975														1.24	505.649	272.501
0.12004	1.53656	0.12004														1.24289	520.996	281.495
0.12033	1.6686	0.12033														1.24578	522.273	280.178
0.12062	1.618	0.12062														1.24867	528.138	268.744
0.12091	1.59028	0.12091														1.25156	527.397	276.814
0.12119	1.57188	0.12119														1.25445	528.643	274.196
0.12148	1.45647	0.12148														1.25734	532.873	273.532
0.12177	1.53644	0.12177														1.26023	538.511	279.698
0.12206	1.5758	0.12206														1.26311	537.128	279.869
0.12235	1.6175	0.12235														1.266	543.531	283.945
0.12264	1.48351	0.12264														1.26888	545.536	275.562
0.12293	1.62625	0.12293														1.27177	548.209	288.924
0.12322	1.49664	0.12322														1.27465	556.324	282.068
0.1235	1.59562	0.1235														1.27754	554.748	289.52
0.12379	1.54827	0.12379														1.28042	563.542	290.826
0.12408	1.51584	0.12408														1.2833	566.268	291.709
0.12437	1.56461	0.12437														1.28619	571.766	299.545
0.12466	1.60018	0.12466														1.28907	567.258	296.646
0.12495	1.45388	0.12495														1.29195	573.069	305.931
0.12524	1.53393	0.12524														1.29483	581.043	311.907
0.12553	1.54388	0.12553														1.29771	582.544	327.385
0.12582	1.47241	0.12582														1.30058	586.554	339.678
0.1261	1.52996	0.1261														1.30346	593.608	356.027
0.12639	1.48421	0.12639														1.30634	597.955	345.606
0.12668	1.43929	0.12668														1.30922	603.351	346.611
0.12697	1.57412	0.12697														1.31209	593.559	323.11
0.12726	1.51763	0.12726														1.31497	608.643	320.464
0.12755	1.31261	0.12755														1.31784	608.698	320.041
0.12784	1.33625	0.12784														1.32072	608.257	315.531
0.12813	1.38198	0.12813														1.32359	620.042	317.615
0.12841	1.49251	0.12841														1.32646	624.787	314.76
0.1287	1.24491	0.1287														1.32933	631.502	336.164
0.12899	1.40549	0.12899														1.3322	631.161	378.029
0.12928	1.45353	0.12928														1.33507	632.59	391.047
0.12957	1.42275	0.12957														1.33794	640.745	352.643
0.12986	1.50022	0.12986														1.34081	651.671	346.295
0.13015	1.25723	0.13015														1.34368	653.77	337.885
0.13044	1.43561	0.13044														1.34655	660.326	341.795
0.13072	1.51088	0.13072														1.34942	663.188	326.434
0.13101	1.49534	0.13101														1.35228	669.024	336.486
0.1313	1.37825	0.1313														1.35515	685.481	346.853
0.13159	1.41136	0.13159														1.35801	690.267	356.012
0.13188	1.51034	0.13188														1.36088	697.858	374.233
0.13217	1.55989	0.13217														1.36374	724.772	385.718
0.13246	1.48263	0.13246														1.3666	761.423	373.411
0.13275	1.43211	0.13275														1.36946	826.668	367.916
0.13304	1.45843	0.13304														1.37233	952.945	380.583
0.13332	1.40646	0.13332														1.37519	1093.67	408.226
0.13361	1.52564	0.13361														1.37805	1167.66	495.488
0.1339	1.50623	0.1339														1.38091	1079.97	668.749
0.13419	1.3165	0.13419														1.38376	925.057	877.826
0.13448	1.16596	0.13448														1.38662	815.275	883.51
0.13477	1.56418	0.13477														1.38948	762.6	685.213
0.13506	1.33096	0.13506														1.39234	748.59	498.455
0.13535	1.44404	0.13535														1.39519	730.823	425.748
0.13563	1.43015	0.13563														1.39805	739.688	394.475
0.13592	1.35658	0.13592														1.4009	738.294	394.1
0.13621	1.37526	0.13621														1.40375	727.884	392.286
0.1365	1.29744	0.1365														1.40661	734.136	392.359
0.13679	1.15005	0.13679														1.40946	731.09	387.977
0.13708	1.39573	0.13708														1.41231	744.36	416.999
0.13737	1.47069	0.13737														1.41516	748.502	430.414
0.13766	1.3312	0.13766														1.41801	734.37	429.048
0.13794	1.34722	0.13794														1.42086	750.58	440.385
0.13823	1.20664	0.13823														1.42371	757.245	455.84
0.13852	1.35399	0.13852														1.42656	759.936	453.48
0.13881	1.37318	0.13881														1.4294	758.151	446.565
0.1391	1.27722	0.1391														1.43225	752.684	431.737
0.13939	1.1893	0.13939														1.4351	769.787	428.19
0.13968	1.24064	0.13968														1.43794	768.771	422.807
0.13997	1.39878	0.13997														1.44079	771.988	404.575
0.14025	1.27623	0.14025														1.44363	775.909	395.029
0.14054	1.3409	0.14054														1.44647	780.109	398.818
0.14083	1.17118	0.14083														1.44931	775.199	379.551
0.14112	1.34075	0.14112														1.45216	770.362	386.308
0.14141	1.23926	0.14141														1.455	784.73	384.631
0.1417	1.38146	0.1417														1.45784	785.75	385.611
0.14199	1.23573	0.14199														1.46067	789.251	387.095
0.14228	1.44279	0.14228														1.46351	779.97	399.034
0.14256	1.32843	0.14256														1.46635	788.633	400.95
0.14285	1.3132	0.14285														1.46919	789.921	414.781
0.14314	1.28377	0.14314														1.47202	790.472	384.297
0.14343	1.30153	0.14343														1.47486	784.471	396.308
0.14372	1.36733	0.14372														1.47769	790.3	402.843
0.14401	1.38584	0.14401														1.48053	797.244	396.424
0.1443	1.22674	0.1443														1.48336	794.268	409.869
0.14459	1.22812	0.14459														1.48619	793.006	410.862
0.14488	1.45426	0.14488														1.48903	807.469	421.2
0.14516	1.31065	0.14516														1.49186	797.593	434.084
0.14545	1.20346	0.14545														1.49469	801.35	448.479
0.14574	1.174	0.14574														1.49752	803.807	475.632
0.14603	1.19785	0.14603														1.50034	806.485	502.825
0.14632	1.1501	0.14632														1.50317	802.251	531.675
0.14661	1.31664	0.14661														1.506	807.689	509.85
0.1469	1.10725	0.1469														1.50883	803.635	487.18
0.14719	1.26545	0.14719														1.51165	810.549	448.891
0.14747	1.29302	0.14747														1.51448	809.367	437.78
0.14776	1.30264	0.14776														1.5173	808.793	424.447
0.14805	1.27301	0.14805														1.52012	809.955	417.619
0.14834	1.27831	0.14834														1.52295	798.803	436.524
0.14863	1.16778	0.14863														1.52577	815.753	422.74
0.14892	1.11668	0.14892														1.52859	806.998	453.289
0.14921	1.30274	0.14921														1.53141	803.969	450.643
0.1495	1.15105	0.1495														1.53423	807.861	474.601
0.14978	1.16602	0.14978														1.53705	805.23	491.643
0.15007	1.27081	0.15007														1.53987	807.125	499.914
0.15036	1.1899	0.15036														1.54268	818.819	511.469
0.15065	1.25651	0.15065														1.5455	805.236	501.948
0.15094	1.16657	0.15094														1.54832	799.489	480.969
0.15123	1.31306	0.15123														1.55113	793.642	487.351
0.15152	1.14914	0.15152														1.55395	803.612	470.299
0.15181	1.2976	0.15181														1.55676	802.722	466.749
0.15209	1.19513	0.15209														1.55957	795.309	434.642
0.15238	1.18425	0.15238														1.56238	795.363	438.607
0.15267	1.30134	0.15267														1.56519	806.927	434.121
0.15296	1.16906	0.15296														1.56801	801.484	432.409
0.15325	1.04441	0.15325														1.57081	799.052	425.414
0.15354	1.12418	0.15354														1.57362	802.249	446.153
0.15383	1.14945	0.15383														1.57643	796.45	450.223
0.15411	1.20606	0.15411														1.57924	800.965	455.016
0.1544	1.23995	0.1544														1.58205	785.034	440.208
0.15469	1.1043	0.15469														1.58485	796.783	433.477
0.15498	1.22595	0.15498														1.58766	785.657	418.208
0.15527	1.31493	0.15527														1.59046	789.694	423.391
0.15556	1.26966	0.15556														1.59326	783.221	432.318
0.15585	1.24551	0.15585														1.59607	781.3	433.372
0.15614	1.3173	0.15614														1.59887	774.289	418.19
0.15642	1.28507	0.15642														1.60167	776.745	442.594
0.15671	1.2248	0.15671														1.60447	777.172	430.791
0.157	1.1673	0.157														1.60727	769.345	426.67
0.15729	1.25785	0.15729														1.61007	764.145	432.85
0.15758	1.25544	0.15758														1.61286	779.08	432.737
0.15787	1.22379	0.15787														1.61566	777.217	420.131
0.15816	1.22833	0.15816														1.61846	775.603	416.266
0.15845	1.04052	0.15845														1.62125	772.367	423.508
0.15873	1.19535	0.15873														1.62405	777.933	423.976
0.15902	1.19101	0.15902														1.62684	775.993	445.775
0.15931	1.15228	0.15931														1.62963	782.036	463.287
0.1596	1.23652	0.1596														1.63243	788.184	480.943
0.15989	1.30895	0.15989														1.63522	787.748	499.337
0.16018	1.27665	0.16018														1.63801	791.086	474.537
0.16047	1.25635	0.16047														1.6408	791.249	465.539
0.16076	1.08881	0.16076														1.64359	775.83	463.765
0.16104	1.1295	0.16104														1.64638	768.35	456.115
0.16133	1.07779	0.16133														1.64916	756.489	456.9
0.16162	1.08961	0.16162														1.65195	746.239	431.429
0.16191	1.23698	0.16191														1.65474	739.653	431.835
0.1622	1.13181	0.1622														1.65752	729.263	429.5
0.16249	1.30949	0.16249														1.6603	715.847	425.245
0.16278	1.23703	0.16278														1.66309	723.438	426.635
0.16307	1.16599	0.16307														1.66587	716.103	423.434
0.16335	1.18723	0.16335														1.66865	712.213	428.801
0.16364	1.27037	0.16364														1.67143	710.795	426.76
0.16393	1.15202	0.16393														1.67421	703.65	435.933
0.16422	1.19698	0.16422														1.67699	707.821	435.974
0.16451	1.15799	0.16451														1.67977	698.616	453.625
0.1648	1.138	0.1648														1.68255	720.604	497.045
0.16509	0.9853	0.16509														1.68533	718.876	514.53
0.16538	1.11528	0.16538														1.6881	706.859	523.812
0.16566	1.20756	0.16566														1.69088	704.915	502.792
0.16595	1.15756	0.16595														1.69365	695.403	472.039
0.16624	1.05565	0.16624														1.69642	688.788	453.695
0.16653	1.15313	0.16653														1.6992	673.676	426.349
0.16682	0.99018	0.16682														1.70197	674.875	431.472
0.16711	1.27423	0.16711														1.70474	672.619	421.111
0.1674	1.15263	0.1674														1.70751	659.824	431.352
0.16768	1.06096	0.16768														1.71028	658.828	449.134
0.16797	1.38643	0.16797														1.71305	649.568	437.817
0.16826	1.09993	0.16826														1.71582	645.699	435.719
0.16855	1.13129	0.16855														1.71858	644.293	435.175
0.16884	1.0629	0.16884														1.72135	636.506	426.46
0.16913	1.2104	0.16913														1.72411	637.762	431.92
0.16942	1.20725	0.16942														1.72688	618.27	423.219
0.16971	1.08718	0.16971														1.72964	615.966	426.06
0.16999	1.07125	0.16999														1.7324	620.368	442.151
0.17028	1.02069	0.17028														1.73517	614.953	435.558
0.17057	1.15381	0.17057														1.73793	612.153	443.923
0.17086	1.00499	0.17086														1.74069	603.45	454.81
0.17115	1.1848	0.17115														1.74345	600.774	469.769
0.17144	1.18665	0.17144														1.74621	600.948	462.059
0.17173	1.01193	0.17173														1.74896	594.399	449.601
0.17202	1.05513	0.17202														1.75172	595.623	452.895
0.1723	1.11774	0.1723														1.75448	590.387	450.39
0.17259	0.94501	0.17259														1.75723	586.441	454.795
0.17288	1.05925	0.17288														1.75999	590.011	453.672
0.17317	1.20037	0.17317														1.76274	578.952	453.483
0.17346	1.13107	0.17346														1.76549	579.573	436.834
0.17375	1.0183	0.17375														1.76824	568.007	458.889
0.17404	1.21891	0.17404														1.77099	566.933	428.686
0.17432	1.02483	0.17432														1.77374	563.304	437.464
0.17461	1.1713	0.17461														1.77649	562.632	435.069
0.1749	1.05896	0.1749														1.77924	557.643	446.262
0.17519	1.22809	0.17519														1.78199	564.767	432.762
0.17548	1.01593	0.17548														1.78474	549.717	428.593
0.17577	1.29396	0.17577														1.78748	554.706	443.19
0.17606	1.29213	0.17606														1.79023	547.674	422.562
0.17635	1.16567	0.17635														1.79297	542.985	432.522
0.17663	1.07905	0.17663														1.79572	549.657	444.543
0.17692	1.11427	0.17692														1.79846	546.079	451.757
0.17721	0.96264	0.17721														1.8012	531.59	477.143
0.1775	1.15935	0.1775														1.80394	537.163	491.979
0.17779	0.99451	0.17779														1.80668	528.106	509.738
0.17808	1.02025	0.17808														1.80942	535.408	497.269
0.17837	1.1212	0.17837														1.81216	540.762	470.863
0.17865	1.14327	0.17865														1.81489	532.105	457.059
0.17894	1.11061	0.17894														1.81763	528.126	448.916
0.17923	0.97535	0.17923														1.82037	524.976	423.402
0.17952	1.1775	0.17952														1.8231	518.989	452.838
0.17981	1.18264	0.17981														1.82583	510.369	435.023
0.1801	1.04432	0.1801														1.82857	506.285	444.842
0.18039	1.1986	0.18039														1.8313	502.2	444.775
0.18068	0.97908	0.18068														1.83403	493.777	460.695
0.18096	1.12844	0.18096														1.83676	482.401	469.749
0.18125	0.97107	0.18125														1.83949	485.883	470.131
0.18154	1.02066	0.18154														1.84222	471.182	456.131
0.18183	1.03196	0.18183														1.84495	484.862	473.205
0.18212	1.12115	0.18212														1.84767	476.598	445.762
0.18241	0.95425	0.18241														1.8504	474.58	444.063
0.1827	1.24054	0.1827														1.85312	477.744	448.923
0.18298	1.12048	0.18298														1.85585	461.631	445.884
0.18327	1.22404	0.18327														1.85857	463.08	436.926
0.18356	1.17717	0.18356														1.86129	456.97	456.107
0.18385	1.0612	0.18385														1.86402	445.413	447.08
0.18414	1.2219	0.18414														1.86674	453.938	456.935
0.18443	1.184	0.18443														1.86946	454.417	468.268
0.18472	1.09749	0.18472														1.87218	444.667	465.347
0.185	1.17866	0.185														1.87489	440.163	452.382
0.18529	1.07877	0.18529														1.87761	436.644	461.798
0.18558	1.03607	0.18558														1.88033	442.121	468.107
0.18587	1.1418	0.18587														1.88304	436.137	463.071
0.18616	1.20048	0.18616														1.88576	435.447	462.863
0.18645	0.963	0.18645														1.88847	431.241	443.149
0.18674	1.04506	0.18674														1.89118	430.881	439.071
0.18703	1.13258	0.18703														1.8939	429.875	454.524
0.18731	1.10837	0.18731														1.89661	422.53	438.437
0.1876	1.05117	0.1876														1.89932	425.146	453.985
0.18789	1.15229	0.18789														1.90203	427.649	443.46
0.18818	1.13051	0.18818														1.90473	417.41	464.272
0.18847	0.92192	0.18847														1.90744	423.25	462.517
0.18876	1.15283	0.18876														1.91015	422.871	468.084
0.18905	0.94194	0.18905														1.91285	412.445	464.131
0.18933	1.09201	0.18933														1.91556	404.498	456.242
0.18962	1.1745	0.18962														1.91826	412.016	457.631
0.18991	1.11026	0.18991														1.92096	409.851	434.781
0.1902	1.16656	0.1902														1.92367	405.525	452.3
0.19049	1.10606	0.19049														1.92637	402.93	451.585
0.19078	1.17334	0.19078														1.92907	402.878	438.403
0.19107	0.91436	0.19107														1.93177	395.228	438.678
0.19135	1.11721	0.19135														1.93447	393.046	447.856
0.19164	0.95779	0.19164														1.93716	387.628	442.173
0.19193	1.02076	0.19193														1.93986	393.242	456.512
0.19222	1.17364	0.19222														1.94256	392.637	435.819
0.19251	1.09604	0.19251														1.94525	391.971	447.942
0.1928	1.02472	0.1928														1.94794	386.062	453.413
0.19309	1.14541	0.19309														1.95064	384.277	461.963
0.19338	1.16366	0.19338														1.95333	385.736	449.963
0.19366	1.02919	0.19366														1.95602	375.581	449.585
0.19395	0.97965	0.19395														1.95871	378.877	446.548
0.19424	1.01641	0.19424														1.9614	375.355	443.249
0.19453	1.03866	0.19453														1.96409	377.99	448.478
0.19482	1.00938	0.19482														1.96678	372.788	457.961
0.19511	1.03301	0.19511														1.96946	366.525	447.024
0.1954	0.96722	0.1954														1.97215	373.919	452.335
0.19568	0.95907	0.19568														1.97483	378.677	468.525
0.19597	1.26843	0.19597														1.97752	367.215	465.038
0.19626	1.01339	0.19626														1.9802	370.85	450.766
0.19655	0.98972	0.19655														1.98288	365.016	456.78
0.19684	1.17078	0.19684														1.98557	365.867	455.808
0.19713	1.0315	0.19713														1.98825	367.99	468.89
0.19742	0.95257	0.19742														1.99092	355.666	473.671
0.1977	0.90219	0.1977														1.9936	368.121	492.058
0.19799	1.24728	0.19799														1.99628	363.028	501.265
0.19828	1.09741	0.19828														1.99896	361.068	480.908
0.19857	1.05959	0.19857														2.00163	368.112	473.565
0.19886	1.16949	0.19886														2.00431	355.72	485.69
0.19915	1.12078	0.19915														2.00698	360.68	479.769
0.19944	1.09284	0.19944														2.00965	353.497	471.934
0.19972	1.11817	0.19972														2.01233	351.861	471.012
0.20001	1.10481	0.20001														2.015	343.58	475.754
0.2003	1.1826	0.2003														2.01767	351.168	470.071
0.20059	1.06658	0.20059														2.02034	353.585	490.169
0.20088	0.99645	0.20088														2.02301	343.507	468.968
0.20117	1.07972	0.20117														2.02567	352.277	469.525
0.20146	0.95065	0.20146														2.02834	346.45	472.308
0.20174	1.0891	0.20174														2.03101	348.666	457.703
0.20203	1.15279	0.20203														2.03367	338.61	476.597
0.20232	1.0621	0.20232														2.03633	341.178	478.803
0.20261	1.17767	0.20261														2.039	339.73	464.131
0.2029	1.01571	0.2029														2.04166	341.113	472.153
0.20319	1.19935	0.20319														2.04432	338.282	472.927
0.20348	0.82009	0.20348														2.04698	340.929	470.317
0.20376	1.07019	0.20376														2.04964	341.436	451.748
0.20405	1.24512	0.20405														2.0523	327.081	452.138
0.20434	0.95963	0.20434														2.05495	327.917	454.846
0.20463	0.80654	0.20463														2.05761	343.251	459.268
0.20492	1.05865	0.20492														2.06027	335.124	464.792
0.20521	1.08362	0.20521														2.06292	339.881	469.117
0.2055	0.9039	0.2055														2.06557	317.541	475.088
0.20578	1.24978	0.20578														2.06823	318.147	474.194
0.20607	1.07403	0.20607														2.07088	319.322	490.737
0.20636	1.1619	0.20636														2.07353	326.29	475.703
0.20665	1.05678	0.20665														2.07618	327.101	472.354
0.20694	1.1739	0.20694														2.07883	334.251	461.82
0.20723	1.05166	0.20723														2.08148	313.541	456.021
0.20752	1.02375	0.20752														2.08412	321.206	453.664
0.2078	0.94109	0.2078														2.08677	321.338	452.891
0.20809	1.04794	0.20809														2.08941	318.271	445.51
0.20838	0.86063	0.20838														2.09206	315.153	442.128
0.20867	1.13681	0.20867														2.0947	339.897	452.831
0.20896	1.05861	0.20896														2.09734	314.456	454.02
0.20925	0.99743	0.20925														2.09998	326.07	461.602
0.20954	0.8348	0.20954														2.10262	313.688	432.953
0.20982	0.91953	0.20982														2.10526	317.986	431.887
0.21011	0.99673	0.21011														2.1079	309.635	446.295
0.2104	1.02566	0.2104														2.11054	322.118	451.335
0.21069	1.01131	0.21069														2.11318	317.519	446.865
0.21098	1.17514	0.21098														2.11581	314.415	442.128
0.21127	0.76165	0.21127														2.11845	316.931	441.952
0.21156	1.00791	0.21156														2.12108	323.315	435.039
0.21184	1.13333	0.21184														2.12371	322.184	446.741
0.21213	0.88232	0.21213														2.12634	303.924	429.415
0.21242	1.01258	0.21242														2.12898	309.021	440.756
0.21271	1.19015	0.21271														2.13161	316.599	432.04
0.213	0.95529	0.213														2.13423	315.258	432.063
0.21329	0.71587	0.21329														2.13686	306.282	433.258
0.21358	1.00574	0.21358														2.13949	318.585	436.644
0.21386	1.14064	0.21386														2.14212	311.967	449.384
0.21415	1.10655	0.21415														2.14474	302.814	447.506
0.21444	1.53384	0.21444														2.14736	326.547	430.112
0.21473	0.89422	0.21473														2.14999	317.544	465.749
0.21502	0.99057	0.21502														2.15261	308.232	458.433
0.21531	1.04986	0.21531														2.15523	311.008	449.226
0.2156	0.69456	0.2156														2.15785	308.948	440.463
0.21588	1.12456	0.21588														2.16047	278.229	453.466
0.21617	1.18911	0.21617														2.16309	307.288	451.597
0.21646	1.01572	0.21646														2.16571	324.076	434.483
0.21675	1.22699	0.21675														2.16832	302.172	431.262
0.21704	1.03025	0.21704														2.17094	307.029	417.104
0.21733	1.31804	0.21733														2.17355	293.802	412.597
0.21762	1.03055	0.21762														2.17617	303.117	424.072
0.2179	0.73624	0.2179														2.17878	300.328	422.012
0.21819	1.17932	0.21819														2.18139	302.694	408.87
0.21848	1.25175	0.21848														2.184	294.958	433.508
0.21877	0.60043	0.21877														2.18661	286.079	420.479
0.21906	1.12398	0.21906														2.18922	283.946	418.124
0.21935	1.10788	0.21935														2.19183	306.111	419.81
0.21964	1.09082	0.21964														2.19444	296.889	394.683
0.21992	1.39032	0.21992														2.19704	283.869	408.903
0.22021	0.69264	0.22021														2.19965	309.507	394.343
0.2205	1.4574	0.2205														2.20225	307.034	409.704
0.22079	1.29783	0.22079														2.20485	269.389	406.037
0.22108	0.91051	0.22108														2.20746	303.693	404.18
0.22137	0.6507	0.22137														2.21006	291.082	406.386
0.22165	1.12973	0.22165														2.21266	296.361	410.74
0.22194	0.8969	0.22194														2.21526	312.345	429.276
0.22223	0.85246	0.22223														2.21785	290.045	407.687
0.22252	1.29914	0.22252														2.22045	293.984	402.943
0.22281	1.1674	0.22281														2.22305	269.985	413.332
0.2231	1.27642	0.2231														2.22564	284.63	415.383
0.22339	1.07185	0.22339														2.22824	285.841	427.828
0.22367	0.91633	0.22367														2.23083	279.151	426.695
0.22396	1.07213	0.22396														2.23342	282.056	409.602
0.22425	0.75455	0.22425														2.23601	265.15	395.908
0.22454	0.59879	0.22454														2.2386	275.462	415.643
0.22483	0.75325	0.22483														2.24119	275.784	443.638
0.22512	1.66027	0.22512														2.24378	305.22	461.437
0.22541	1.16496	0.22541														2.24637	280.98	421.848
0.22569	1.26614	0.22569														2.24896	262.307	480.785
0.22598	0.78621	0.22598														2.25154	333.005	469.69
0.22627	0.37963	0.22627														2.25413	314.899	447.256
0.22656	0.47755	0.22656														2.25671	247.316	454.431
0.22685	1.68864	0.22685														2.25929	285.615	438.965
0.22714	2.30633	0.22714														2.26187	299.4	535.726
0.22742	1.50588	0.22742														2.26445	295.49	458.951
0.22771	1.54754	0.22771														2.26703	302.39	453.731
0.228	0.84706	0.228														2.26961	294.715	395.327
0.22829	1.89756	0.22829														2.27219	256.528	269.312
0.22858	0.86875	0.22858														2.27477	290.496	428.228
0.22887	2.96364	0.22887														2.27734	236.227	405.284
0.22916	0.95385	0.22916														2.27992	0	0
0.22944	0	0.22944

## Sheet: Figure 5
Panel A						Panel B							Panel D										Panel E											Panel F											Panel G
MTT Assay ILLIIM						MTT Assay RNYIAQVD							Annexin V/7-AAD FACS Data ILLIIM Data										Annexin V/7-AAD FACS Data RNYIAQVD Data											Cell Counts ILLIIM	Percantage of cells normalised to the mean of the no peptide control										Cell Counts RNYIAQVD	Percantage of cells normalised to the mean of the no peptide control
Peptide Conc mg/mL	Viability (normalised to no peptide control)					Peptide Conc mg/mL	Viability (normalised to no peptide control)					Peptide Conc (mg/mL)	0	0.02	0.04	0.08	0.15	0.3	0.6	1.25	2.5		Peptide Conc (mg/mL)	0	0.02	0.04	0.08	0.15	0.3	0.6	1.25	2.5		Peptide Conc (mg/mL)	0	0.02	0.04	0.08	0.15	0.3	0.6	1.25	2.5		Peptide Conc (mg/mL)	0	0.02	0.04	0.08
0	100	100	100			0	100	100	100			N1	108.823		723.529				405.882	282.353	341.176		N1	108.823		276.471	400	541.177		455.882	661.765	941.177		N1	68.5164	70.3125	19.5312	51.5625	42.9688	50	38.2812	39.8438	17.1875		N1	68.52	62.5	70.3125	63.2812
0.04	88.8738	43.3655	65.4779			0.04	151.67	29.1808	40.2943			N2	73.6434	228.682	410.853	468.992	341.085	403.101	271.318	263.566	453.488		N2	73.6434	69.7674	89.1473	189.923	364.341	372.093	620.155	736.434	1186.05		N2	102.908	53.0559	48.3745	65.5397	35.8908	58.2575	62.4187	43.173	26.528		N2	103	56.697	69.1808	60.8583
0.08	39.213	29.7322	48.0583			0.08	69.28	27.1675	38.796			N3	106.273	199.263	233.58	385.241	365.315	438.378	307.75	374.171	185.978		N3	106.273	203.691	245.757	305.536	308.857	335.426	369.743	428.415	264.577		N3	128.575	43.2972	29.975	65.5397	22.8976	26.2281	25.8118	18.7344	41.2156		N3	129	37.0525	34.9709	17.0691
0.16	23.7901	22.0317	36.5827			0.16	35.903	25.9092	29.2575			N4	108	244.363	214.908		219.272	277.09	410.18	578.18	596.725		N4	108	187.636	233.454	280.363	292.363	286.908	308.726	414.544	466.907
0.32	36.8838	14.7333	20.6689			0.32	22.73	16.5912	10.2609				91.1765											91.1765
0.63	29.7603	11.6228	14.9627			0.63	17.24	6.42381	15.505				28.6822											28.6822
1.25	26.9109	4.30165	9.38342			1.25	42.54	6.1281	18.9833				59.7788											59.7788
2.5	25.9837	5.96313	36.0754			2.5	43.05	7.48081	35.7859				95.9997											95.9997
													197.674											197.674
													133.949											133.949
													95.9997											95.9997
[truncated: 5 more columns]
